# Supplementary material for: Integrative transcriptomic and metabolomic analysis to elucidate the effect of gossypol on Enterobacter sp. GD5
Source: PLoS One. 2024 Aug 6;19(8):e0306597. doi: 10.1371/journal.pone.0306597 (PMC11302909; doi:10.1371/journal.pone.0306597)
Supplement: S2 Table — (XLS) [file pone.0306597.s002.xls]

ID	Name_des	Formula	Molecular Weight	RT [min]	ChemSpider_Results	mzCloud_Results	mzVault_Results	pos_Gos_1	pos_Gos_2	pos_Gos_3	pos_Gos_4	pos_Gos_5	pos_Gos_6	pos_Gos_7	pos_Con_1	pos_Con_2	pos_Con_3	pos_Con_4	pos_Con_5	pos_Con_6	pos_Con_7	FC	log2FC	Pvalue	ROC	VIP
Com_1001_pos	NS1800000	C8 H9 N O4	183.05348	1.375	Full match	No results	No results	975803.708686	879900.422156	2097762.24799	946559.395871	1024205.7644	1608557.67824	1042482.00431	1023227.5821	1007214.01279	2010565.11408	955094.408564	918339.354941	1975196.14332	1354690.17852	0.927625278990196	-0.108385959059	0.69079172186457	0.469387755102041	0.3370428386049
Com_1009_pos	2-methylcitric acid	C7 H10 O7	206.04346	1.187	Full match	No results	No results	1780320.89279	1788109.71867	1889674.14608	1912409.36276	2042090.84869	1923109.0936	1759330.96314	1775551.89603	1677781.26792	1892732.88157	1776958.83675	1725939.97975	1818964.50503	1770489.20726	1.05279018771536	0.0742179479468	0.0661034974428501	0.795918367346939	0.23081853004853
Com_10129_pos	biotin	C10 H16 N2 O3 S	244.08822	8.103	Full match	No results	No results	54906.1672541	56033.4263872	57844.5499457	55439.660459	47026.5490679	41862.4269902	53457.9363173	45533.8043712	56177.2593166	39643.0621598	41362.9069784	41747.7417519	50016.1015329	51025.6679812	1.12615467515084	0.171404992381	0.0928472859980569	0.775510204081633	0.542187250884198
Com_1049_pos	L-5-Hydroxytryptophan	C11 H12 N2 O3	220.08497	2.987	Full match	Full match	No results	1361632.31938	1110153.16265	1094750.58558	1367273.49044	1095951.77898	1147431.43297	1262031.93149	1269481.98427	1709294.20513	1896744.99024	1611519.71307	1443642.86871	1595189.75174	1503335.6365	0.765170429445538	-0.3861469741	0.00112972342781755	0.959183673469388	1.19370262710888
Com_10788_pos	CDP-dipalmitoyl-sn-glycerol	C44 H81 N3 O15 P2	953.51898	8.359	Full match	No results	No results	42295.0404542	35582.5814989	37317.5202744	30746.4922959	41950.5727396	41211.66874	42052.9197029	34733.9318086	45462.3951847	28250.3586061	35143.9928245	37029.1636804	45923.6945431	24133.4104244	1.08169817317998	0.113297999348	0.36247171231323	0.63265306122449	0.432834131263819
Com_1085_pos	Aminolevulinic acid	C5 H9 N O3	131.05842	2.042	Full match	No results	No results	1327210.71258	1372465.85152	1327346.58183	1174175.2505	1034531.5936	1132643.67328	1756859.37155	1460845.81455	1395103.61346	1395886.67775	1373201.13094	1417461.03655	1289147.95681	1423740.7509	0.935404515748079	-0.0963377013757	0.274005515187985	0.795918367346939	0.381555477254833
Com_1115_pos	3-Methylcrotonylglycine	C7 H11 N O3	157.07409	5.674	No results	Full match	No results	1392127.88167	1508483.99241	1422425.18681	1236662.12078	1398291.42645	1178794.07771	1375977.76452	1194857.9511	1371395.16168	1690035.13242	1338214.66112	361104.189557	1406240.33573	1174744.93248	1.11435125921787	0.15620406217	0.368743228467921	0.653061224489796	0.857020313454922
Com_1128_pos	2-Amino-5-oxo-7-[(2-oxoethyl)amino]heptanoic acid	C9 H16 N2 O4	216.11103	1.119	Full match	No results	No results	1531851.07782	1474154.60593	1204075.18	1389723.20141	1515076.53271	1589756.83512	1224776.97154	1504595.31861	1403303.14216	1270994.48368	1473351.67996	1476097.99472	1573553.53153	1246324.85881	0.998109550951663	-0.00272992267073	0.944769491774408	0.510204081632653	0.0805804571801873
Com_115_pos	8-Hydroxyquinoline	C9 H7 N O	145.0529	6.611	Full match	Full match	No results	32725928.5101	30438928.0627	32276312.8295	32210639.927	32604044.016	31347335.2228	32927649.6703	32805265.1079	32812116.6877	31422933.2864	31750735.1408	32218904.9304	31008668.7218	31704929.5661	1.00360840324983	0.00519645564859	0.799090777708252	0.551020408163265	0.0507985165359256
Com_11680_pos	2-(N(Omega)-L-arginine)succinic acid	C10 H18 N4 O6	290.12221	1.287	Full match	No results	No results	36429.0242267	28095.7932358	26375.0112108	23386.9331557	24674.0259744	21504.6165518	20552.6551821	24955.5984594	29848.916635	27341.5727705	24959.7010042	29441.150385	26628.2177974	24741.091032	0.963291154349065	-0.0539561769332	0.532108632157749	0.693877551020408	0.260156870090427
Com_1175_pos	4-Methyl-5-thiazoleethanol	C6 H9 N O S	143.04068	4.004	Full match	Full match	No results	1050694.87826	1295801.09256	1090931.06621	1219084.81988	1191719.04505	1273165.41859	923456.367039	1102123.47758	1176905.42134	1562820.63596	1485496.6124	1346951.02649	1263239.08235	1457766.0363	0.856263315133508	-0.223873577442	0.039751892365946	0.795918367346939	0.709386428262115
Com_11923_pos	Adipic acid	C6 H10 O4	146.0585	6.715	Full match	No results	No results	21402.181508	28853.0899748	25566.264547	25138.8187103	24370.9298819	18628.0330115	28472.8720514	17851.5510346	21684.7435136	23869.5374724	26746.6317179	25240.4973747	31409.5183614	25753.5163756	0.99928251600479	-0.00103548211717	0.979251730347086	0.510204081632653	0.119963842212576
Com_1202_pos	N-(2-Cyanoethyl)-L-glutamine	C8 H13 N3 O3	199.09581	1.389	Full match	No results	No results	1542697.80998	1378936.54816	1355557.54399	1450461.39624	1367795.77596	1427110.82525	1399984.0458	1371113.09014	1204726.42938	1402849.17826	1433716.18175	1161631.24249	1339082.63214	1320569.13929	1.07460248384815	0.103803077823	0.0571355104425884	0.775510204081633	0.331954182860882
Com_1214_pos	N-acetyl-beta-D-glucosaminylamine	C8 H16 N2 O5	220.10603	1.364	Full match	No results	No results	1134037.60172	1029135.10893	1102532.88949	1204249.91829	1535313.83669	1041941.51918	1297403.61431	1131405.33371	1160763.13442	956997.48209	999257.583035	1030230.00684	1131147.93076	981614.219551	1.12896024768858	0.174994687641	0.0901936788709574	0.775510204081633	0.52161049833329
Com_1216_pos	L-(-)-Serine	C3 H7 N O3	105.04274	1.261	Full match	No results	No results	1345700.17745	1344607.40799	1415513.62412	271824.671644	1347556.79536	1312080.67664	1289682.17894	1332877.41542	1418181.7375	1182843.26571	1146765.69658	1156924.32501	291941.915873	1153283.80474	1.08384258976672	0.116155244281	0.833748794254148	0.693877551020408	0.628321110028254
Com_128_pos	putrescine	C4 H12 N2	88.10017	1.095	Full match	No results	No results	24397223.108	25041889.0438	25429998.9094	31496533.5932	31776846.6821	24922266.3502	22821462.0449	25558187.7194	25840090.8498	25041278.4357	26607324.6886	29512572.932	25380733.6586	23793415.4904	1.02285001711765	0.0325946148546	0.762078049997958	0.571428571428571	0.0923840959788791
Com_12_pos	L-Pyroglutamic acid	C5 H7 N O3	129.04281	1.681	Full match	Full match	No results	241337488.31	206070217.705	259056658.872	222825391.67	29539108.0644	232334343.472	209589298.5	231917761.072	250450798.134	220881408.135	216340398.792	223622470.393	238081577.816	235282186.252	0.866493122613988	-0.206739796177	0.340105480942643	0.612244897959184	1.37129044095709
Com_1301_pos	N6-Acetyl-L-lysine	C8 H16 N2 O3	188.11631	1.412	Full match	Full match	No results	1273224.50879	911320.253504	1347628.0915	1163778.39879	1205972.40332	1180243.86372	1201150.20601	1183054.26797	1135967.69561	1001286.67008	839057.915961	1023426.80961	1119549.9014	1123426.02195	1.11548277497183	0.157668235989	0.116308265381909	0.836734693877551	0.509701558985351
Com_1309_pos	L-(+)-glutamine	C5 H10 N2 O3	146.06931	1.363	Full match	No results	No results	1242813.42803	1236437.6534	1297057.80361	1328480.01222	1239236.49883	1198344.10986	1206832.68124	1220134.72732	1303936.70555	1081459.01931	1042133.5756	1051176.56986	1150998.97244	1032058.88339	1.11003741533084	0.150608305406	0.0191976150092622	0.836734693877551	0.483307130756063
Com_131_pos	Prolylleucine	C11 H20 N2 O3	228.14749	9.063	No results	Full match	No results	19769477.6337	29212208.4033	18015656.9891	22575737.5503	20317390.4317	22295197.048	21420190.9221	19680751.4549	21556350.1082	18990924.7674	22135944.0763	20689656.3383	18695451.2027	19503336.5475	1.08745651907643	0.120957717314	0.261376487681718	0.693877551020408	0.39687361840498
Com_13280_pos	5'-Deoxy-5'-{[3-(methylammonio)propyl]amino}adenosine	C14 H25 N7 O3	339.20246	8.686	Full match	No results	No results	7629.88521018	7721.3454926	6280.68080131	8866.85720568	8407.13373708	12210.586294	5754.60970923	16081.4710714	10716.0617012	7596.31585911	9408.99641625	9809.93131706	17390.8694658	12396.7576266	0.681904356483305	-0.552358693033	0.0262904130939194	0.836734693877551	1.67259066565916
Com_132_pos	Leucylproline	C11 H20 N2 O3	228.14749	6.496	No results	Full match	No results	26439323.6609	25439742.328	25148515.3491	25727350.0929	25575365.583	25975718.7136	25181087.4743	28877689.8188	27474086.2104	24592684.0613	26220905.6363	24077252.9193	25169308.8727	25434160.4365	0.987027574912253	-0.0188377045994	0.66352374765161	0.530612244897959	0.0634421772094812
Com_1336_pos	Carnosine	C9 H14 N4 O3	226.10661	6.509	Full match	Full match	Full match	1083755.39125	1008393.67693	1081102.36004	963284.570859	990762.700036	1099605.03572	1061337.68951	1097915.28104	1271173.57858	954070.502321	1086626.82626	983307.014209	970811.999563	985421.490927	0.991688317704802	-0.012041334313	0.91413569014455	0.551020408163265	0.0376690886361235
Com_135_pos	Guanine	C5 H5 N5 O	151.04964	1.375	Partial match	Full match	No results	25849212.7943	26952448.0094	26214695.7672	28525867.1482	28484114.4764	27348592.1806	24610372.5888	25110995.0081	24131798.2276	25037953.524	24871515.9865	23978052.5314	25631246.8385	26916438.1024	1.07005602711263	0.0976863367399	0.0210518706075992	0.857142857142857	0.30701172826536
Com_1372_pos	2-Amino-1,3,4-octadecanetriol	C18 H39 N O3	317.29259	12.393	No results	Full match	No results	343583.232976	435479.62084	429210.447586	438553.36935	441856.680267	299210.138188	1290536.24511	548594.978574	558469.586111	576986.738739	482691.335258	655730.620777	564275.162262	872442.544025	0.863645176724947	-0.211489383101	0.232074004535092	0.857142857142857	1.16868149949182
Com_139_pos	porphobilinogen	C10 H14 N2 O4	226.0953	6.858	Full match	No results	No results	14308589.7552	23894009.9799	19411440.7859	16346497.0474	11073871.571	15421247.3781	12353147.9097	19437517.7822	13299058.2273	11275888.4619	13064774.2753	16793162.4867	24724123.9247	26450892.4044	0.902142650455912	-0.148572518576	0.598662423068968	0.612244897959184	0.416082064824151
Com_1404_pos	5-Hydroxy-DL-tryptophan	C11 H12 N2 O3	220.08482	6.619	Full match	No results	No results	1015963.50172	1044652.39146	998624.074664	975322.837264	816841.603622	1036711.60326	1049823.36218	1017382.27833	1204518.02673	906093.065474	1079953.61959	931936.25907	1038898.92483	978219.351077	0.96939190942426	-0.0448480531115	0.549955806858239	0.551020408163265	0.142986850362152
Com_1418_pos	(-)-Riboflavin	C17 H20 N4 O6	376.13793	8.167	Partial match	No results	Full match	1171465.22298	1030971.9262	1306250.05589	942342.190782	941062.744341	997153.066836	1021488.65656	988640.721291	847963.835982	784938.03518	706741.868495	1043616.88835	990793.573521	949875.173461	1.17396460562967	0.231388912662	0.0410474161419309	0.775510204081633	0.736095281860985
Com_14196_pos	Tris(hydroxymethyl)aminomethane	C4 H11 N O3	121.07411	5.038	Full match	No results	No results	4924.85020464	3918.0848657	5584.39413782	7203.08705725	8427.26727022	7720.87740531	5193.39182156	7087.56859609	4135.74999232	6618.48096396	5376.90544081	5129.18485962	8850.17634505	6924.61764196	0.973919739753642	-0.0381252094693	0.825260215844833	0.510204081632653	0.145334972224876
Com_143_pos	6-Methylquinoline	C10 H9 N	143.07364	6.611	No results	Full match	No results	23074094.5419	21985632.0488	23253684.0321	24950540.1436	23156876.2099	23188388.8016	24996419.48	23108509.3782	22770195.3827	23051612.1682	25415250.0401	22974552.0593	22706261.5277	21879252.0965	1.01667639699103	0.0238605496496	0.512817192338007	0.73469387755102	0.0747592783117528
Com_1449_pos	��-Aspartylphenylalanine	C13 H16 N2 O5	280.10571	6.975	No results	Full match	No results	1079694.98256	1150919.31512	1136546.03451	1160647.61564	1162436.83834	1083198.63187	967533.928002	1050405.70895	1168429.56476	1142627.99553	1089363.74677	942497.575655	1073255.96946	1071258.57759	1.02694913006085	0.0383647195075	0.472114906777404	0.653061224489796	0.132860589680644
Com_1482_pos	L-Saccharopine	C11 H20 N2 O6	276.13188	1.266	Full match	Full match	No results	1006500.68209	858929.798605	1232878.68794	1096735.96059	1072670.31612	1006170.40497	1030959.16975	1047410.57463	824040.204701	918128.404263	979988.600285	956399.237024	933857.826151	1027489.83343	1.09234354432029	0.127426658218	0.121010480726568	0.775510204081633	0.400418205136485
Com_1490_pos	2,3,4,5-tetrahydrodipicolinic acid	C7 H9 N O4	171.05316	1.378	Full match	No results	No results	907641.901785	1110156.20855	955878.647429	1113086.16136	939236.125733	1126403.86901	940925.178014	930728.573855	826479.820678	989498.627051	1013066.4131	851002.12405	1093798.83133	966668.388218	1.06326936788646	0.0885071344833	0.258454697826345	0.346938775510204	0.33523944133778
Com_153_pos	Nicotinic acid	C6 H5 N O2	123.03222	1.549	Full match	Full match	Full match	23128211.2052	21838829.8954	20930730.0861	21566541.1415	22974143.224	23412594.5409	21984128.9618	21632418.3334	21734663.2879	22521574.4865	22242075.4247	21725599.1768	23446698.861	23712390.2586	0.992483281098849	-0.0108852953813	0.72309428292413	0.571428571428571	0.0353515639867975
Com_1639_pos	MFCD00055782	C8 H13 N O6	219.07509	1.268	Full match	No results	No results	962543.704415	849103.265904	890807.884462	914845.957928	901969.68047	808474.051246	826781.063043	884060.748673	795042.58058	858908.158	741151.886618	825244.932403	855898.30799	839812.064716	1.06110339255167	0.0855652374536	0.0908830830721608	0.755102040816326	0.274874653941862
Com_167_pos	Phenol	C6 H6 O	94.04195	4.888	Full match	No results	No results	17115710.258	18912398.5993	19169402.5969	21774099.33	19537529.6483	19890317.7605	19257541.0567	19459621.6009	18861451.6082	15858368.224	19172897.5042	13573413.573	11772468.0014	17451854.2225	1.16794586279983	0.223973403259	0.0642053215318604	0.816326530612245	0.757470436097298
Com_1706_pos	3-(2-Hydroxyethyl)indole	C10 H11 N O	161.08417	9.569	No results	Full match	No results	868978.453503	853453.6701	878725.043643	938298.589692	816423.08372	917384.732515	959812.262988	964320.69735	841567.384217	791791.543656	887939.151796	839322.566186	808872.841484	921793.335837	1.02930644283558	0.0416725621557	0.406337419947796	0.63265306122449	0.137818526463331
Com_1721_pos	1-Methyladenine	C6 H7 N5	149.07023	1.506	Full match	No results	No results	507432.80965	635388.333385	532544.784331	634597.190599	444786.033532	423219.766772	263341.516871	379493.442896	465926.587164	275397.688037	916717.040352	399743.390242	571232.226039	459391.089499	0.992332242030726	-0.0111048657267	0.912755203277607	0.571428571428571	0.323419026910769
Com_1729_pos	1-Nitrosopiperidine (NPIP)	C5 H10 N2 O	114.07945	1.32	Partial match	Full match	No results	871918.075614	930930.305183	867800.146672	972576.813431	918537.42732	905282.529248	922294.378485	827173.287844	854611.721398	900677.08741	837232.878027	781733.621877	861283.775341	894542.386716	1.07253087787043	0.101019183118	0.0119833190426096	0.918367346938776	0.321888803806599
Com_172_pos	L-Theanine	C7 H14 N2 O3	174.10069	2.181	Full match	No results	No results	16835374.1028	16702812.8837	15818242.5212	16071631.4429	17682200.6922	18256207.6612	15525231.5262	19036135.1388	16022338.8172	17818196.4968	17318945.0663	19670255.3627	19038331.7363	15942915.2557	0.936278728903925	-0.0949900127858	0.128319185655303	0.73469387755102	0.289740294596091
Com_18_pos	L-Valine	C5 H11 N O2	117.07909	1.438	Full match	Full match	No results	203864256.438	214051277.471	181780538.275	188207074.911	183932719.894	147462454.232	195174749.224	203933858.335	225208938.391	183247927.733	208653633.444	206147926.282	184382464.33	171344597.214	0.95050595286313	-0.0732324326225	0.377097796370038	0.63265306122449	0.24996992555721
Com_1904_pos	Coproporphyrinogen III	C36 H44 N4 O8	660.31455	8.881	Full match	No results	No results	756830.553226	734932.226881	765754.215764	716431.755869	579598.227273	740936.442547	652247.563393	622778.031454	785781.576176	637783.36143	774310.667411	639415.704578	813684.749719	745494.302294	0.985552138003523	-0.0209958996719	0.822667478316328	0.591836734693878	0.111993056998167
Com_2082_pos	Imidazolelactic acid	C6 H8 N2 O3	156.0537	1.381	Full match	No results	No results	668135.828894	684200.396489	614797.798493	681185.488722	647444.958746	678448.204501	577279.374518	664633.988959	667608.465626	745169.598852	633968.266808	711825.624023	599941.21223	644975.273969	0.975015569569727	-0.0365028381157	0.510666422762191	0.489795918367347	0.115360539568295
Com_2120_pos	Tetrahydrothiophene	C4 H8 S	88.03482	1.6	Full match	No results	No results	518265.061923	597764.29691	616142.766633	591637.094528	651617.947961	673836.987116	495403.801046	645327.407927	590530.281989	720553.242895	642592.741505	653368.369226	717081.596681	665768.792198	0.894168082879298	-0.16138204475	0.0443485764036381	0.775510204081633	0.526908487685613
Com_2204_pos	3-Indoleacetonitrile	C10 H8 N2	174.07942	6.619	No results	Invalid mass	No results	570334.768518	550789.966239	639873.429647	586766.133774	594882.322436	535724.504577	634529.177186	617326.718233	654889.017982	611490.021719	571525.575689	630802.514249	640097.649433	564264.059557	0.958629629335431	-0.0609545634067	0.219576372645774	0.693877551020408	0.202111782602304
Com_2207_pos	Vasicinone	C11 H10 N2 O2	202.07433	6.624	No results	Full match	Full match	518298.139753	484944.276199	592754.124058	522850.634563	556922.283883	545551.121024	650018.66052	500137.194822	653330.250208	521560.525929	638333.435574	640000.113468	679531.803226	552790.197451	0.924900131812383	-0.112630499115	0.222961206638621	0.673469387755102	0.341221345511339
Com_230_pos	4-Hydroxybenzaldehyde	C7 H6 O2	122.03692	1.731	Partial match	Full match	No results	12554494.774	8302054.25856	11982882.3123	13193636.8533	10414040.2271	12171020.4253	14943354.9722	13982903.3989	10433591.4072	13725708.378	13863479.5994	11476861.8123	13424719.1299	13000849.768	0.929409822714335	-0.105613202453	0.342829766388557	0.673469387755102	0.418028880747825
Com_2311_pos	Bialaphos	C11 H22 N3 O6 P	305.11367	9.224	No results	Invalid mass	No results	457126.620025	490061.476972	499656.600112	544930.584452	479667.184414	505362.830799	605063.000713	507761.097547	575810.077606	602209.216592	532332.830178	583449.685678	582112.430962	558787.242862	0.908535775168305	-0.138384770696	0.0394204603166739	0.816326530612245	0.442590565075997
Com_2315_pos	Norharman	C11 H8 N2	168.06886	7.959	No results	Full match	No results	438529.003353	433368.05742	350573.853141	387800.495495	444061.423229	443859.099149	370053.225649	455775.911408	609849.510625	609794.400603	615502.482751	405537.671635	514202.712347	540859.873639	0.76455495315913	-0.387307894412	0.00452549251070618	0.918367346938776	1.17758115384446
Com_2377_pos	Trigonelline	C7 H7 N O2	137.04787	1.346	Partial match	Full match	Full match	519394.580926	496686.518619	507354.953499	541850.578483	632564.146945	495237.398811	522384.244084	555850.867693	530226.305452	517954.103612	526083.343989	546146.038816	498957.667307	548538.476545	0.997775262326636	-0.00321319359183	0.893834519022424	0.673469387755102	0.0740566446620777
Com_2444_pos	meso-2,6-Diaminopimelic acid	C7 H14 N2 O4	190.09559	1.35	Full match	No results	No results	627205.383153	472933.852193	519866.907723	435164.995193	481619.239747	452826.787335	512586.907497	473136.478132	479901.526145	437041.289021	432343.549918	419657.556463	422981.698623	427943.565293	1.13229798252952	0.179253676673	0.042830684337559	0.857142857142857	0.557666737770981
Com_244_pos	Glutaric acid	C5 H8 O4	132.04246	2.01	Full match	No results	No results	10747613.1621	10322594.0569	9519591.31021	11543846.101	9625787.79589	13300551.9082	10518018.8744	11153690.4705	11944751.9506	11529137.6258	11673486.8805	11221414.3113	11587856.4579	12501118.6252	0.926071002956869	-0.11080528403	0.115229056376828	0.795918367346939	0.378636899707204
Com_245_pos	Pyridoxamine	C8 H12 N2 O2	168.09006	5.042	Full match	Full match	No results	9328607.03961	9699114.29656	13210217.1337	11650698.0392	8839517.92425	9334189.05768	13891378.4319	9822784.48182	10354257.6291	9408723.08968	12127197.9832	11942689.8276	9770824.67115	9807400.37939	1.03713914834142	0.0526094671065	0.748999629434804	0.591836734693878	0.124962902360743
Com_246_pos	Ne-Acetyllysine	C8 H16 N2 O3	188.11633	2.021	Full match	No results	No results	12428740.3869	11388072.8911	6775481.60168	6846760.91186	11815886.7313	13453412.8595	11712998.4234	11583387.843	11778940.7016	12981284.5595	10632037.4585	11420326.5452	11301174.4397	10233475.7623	0.931074311693979	-0.103031776906	0.396735318471491	0.551020408163265	0.456714518366768
Com_247_pos	2-Oxo-4-pentenoic acid	C5 H6 O3	114.03186	2.006	Full match	No results	No results	10721417.1611	10183120.5836	9482634.62874	11401164.9736	9482894.46451	13360412.1675	10218427.0121	11034253.4213	11872293.2609	11429972.1649	11543707.055	10965966.7344	11624054.5621	12437121.674	0.925132927125735	-0.112267421662	0.124634692084404	0.816326530612245	0.386139474256051
Com_2493_pos	Phenethylamine	C8 H11 N	121.08927	5.823	Full match	Full match	No results	461801.778504	497203.392011	474677.360058	455612.245843	457877.621219	483471.354963	480323.438128	480630.433604	553795.660227	526013.976042	482984.777072	561741.205892	541282.660602	493174.890809	0.909700439040343	-0.136536545466	0.00878687248983803	0.897959183673469	0.42142548496885
Com_2498_pos	Hydroquinone	C6 H6 O2	110.03692	1.376	Partial match	No results	Full match	417374.802198	468578.175987	411849.548553	326894.85397	431818.572483	388259.328249	515375.846595	433275.27307	472865.08729	581857.768459	415148.545491	395328.826758	445077.398431	485285.900121	0.916785046185452	-0.12534458261	0.246326313482705	0.693877551020408	0.407583546226158
Com_2626_pos	L-(-)-Asparagine	C4 H8 N2 O3	132.05368	2.807	Full match	No results	No results	282822.437038	302105.818106	316922.428854	330039.1668	358067.008255	272413.12099	534872.395005	317877.127928	407974.013761	306543.398341	319656.338008	343156.503859	333226.128711	299132.202577	1.02993542200261	0.0425538817994	0.917772233142752	0.591836734693878	0.0877842438010894
Com_2662_pos	N-Acetylneuraminic acid	C11 H19 N O9	309.10573	1.337	Full match	Full match	No results	519798.879823	492749.302114	520970.68238	538296.813617	458436.407115	480589.122637	368394.152724	446434.053428	467849.028744	341270.239631	357329.576061	348486.140283	326173.517984	425658.763233	1.24547903478173	0.316700736817	0.0107658417825736	0.918367346938776	0.999118263584887
Com_2705_pos	D-(+)-Maltose	C12 H22 O11	364.09742	1.264	No results	Invalid mass	No results	480465.90558	468557.750878	427359.984177	413042.483299	359511.988478	423513.176254	380219.941938	416735.070764	433350.309052	494445.623867	460411.067519	453118.67751	514224.808822	408246.647897	0.92835759548735	-0.107247468561	0.162731064671645	0.693877551020408	0.34480827718575
Com_2733_pos	2-(14,15-Epoxyeicosatrienoyl) glycerol	C23 H38 O5	376.25862	14.843	No results	Invalid mass	No results	524559.570551	303489.108613	462467.871035	401797.570849	385295.300099	290608.694618	507836.521725	67124.5608789	49633.9937572	59777.5450883	60550.8175603	62231.9450213	63003.4082201	57418.1081547	6.85198466377988	2.77652192236	4.86508269710522e-08	1	8.57377608416324
Com_27_pos	Betaine	C5 H11 N O2	117.07908	1.299	Partial match	Full match	No results	142303861.489	137869994.947	138839911.302	138376867.779	145256878.922	139753554.136	127017084.67	139134300.992	124959454.408	145993832.57	128498652.889	132560120.368	141881310.874	135794213.299	1.02170720149053	0.030981811266	0.418037118322576	0.612244897959184	0.0991397913051124
Com_2988_pos	N3,N4-Dimethyl-L-arginine	C8 H18 N4 O2	202.14314	1.355	No results	Full match	No results	263642.536222	329732.722862	391969.243891	380262.702235	387758.800386	328693.246728	381999.687746	394239.152545	318827.816307	348380.635384	318048.148134	301507.099822	244405.696655	357252.884211	1.07946754800557	0.110319872323	0.347570614423032	0.673469387755102	0.355442328613924
Com_30_pos	2-Hydroxycinnamic acid	C9 H8 O3	164.0476	1.688	Partial match	Full match	No results	82456144.9203	91117927.7168	77269960.4978	72912190.3918	130069535.515	97293983.221	87310207.6644	108604222.389	92662759.5438	107626066.989	99745086.7735	132574368.897	81334510.0831	77443949.1348	0.912054559178864	-0.13280796578	0.367592058773181	0.693877551020408	0.42482770746609
Com_3252_pos	Zeatin-7-N-glucoside	C16 H23 N5 O6	381.16949	8.541	No results	Invalid mass	No results	179815.711029	224932.693451	226183.000087	216654.380576	218335.359161	255431.727394	185862.225951	302725.865554	330514.042955	338428.788608	384621.218635	337127.267155	355882.603275	377783.680807	0.620998460971277	-0.687338401887	3.8824859330979e-06	1	2.15963115166104
Com_3260_pos	N(2)-succinyl-L-ornithine	C9 H16 N2 O5	232.10596	2.807	Full match	No results	No results	356741.707283	350442.997068	332523.588284	369306.601938	309950.031559	313223.319765	336798.709622	347235.405089	384278.802782	383040.24871	360016.533307	373187.533152	353236.242942	341352.922013	0.931810769512521	-0.101891090227	0.0390931215591947	0.816326530612245	0.321848649115599
Com_32_pos	Phenylacetaldehyde	C8 H8 O	120.05764	4.845	Full match	No results	No results	100895393.913	113482785.902	113118717.223	119957338.562	105063537.061	9580222.3824	111175025.118	106986238.065	123779251.935	110192447.962	110150396.929	104822363.518	83717199.2226	104071426.335	0.905278373796344	-0.143566604634	0.41975232766858	0.571428571428571	1.62143482676461
Com_334_pos	Glycyl-L-leucine	C8 H16 N2 O3	188.11635	6.123	Partial match	Full match	No results	8927709.63436	9061649.18784	9443016.8812	9338416.41443	9125867.87778	8746890.60259	9637943.73536	8883468.1182	9601698.20288	8894905.88039	9077550.5175	8720539.52828	8477378.12763	9414361.60895	1.01921030969797	0.0274517761869	0.368885531682527	0.673469387755102	0.0896254796988769
Com_3536_pos	DMPPDA	C8 H12 N2	136.10023	1.372	Full match	No results	No results	341339.026767	322792.96621	318446.862853	294082.087999	316869.033718	342070.126523	336944.066115	330901.992735	325555.395753	295124.84413	304749.131891	352382.462913	298010.574103	325536.070741	1.01804614578786	0.025802957082	0.571901396599875	0.448979591836735	0.0926623545082751
Com_3541_pos	4-methylthio-2-oxobutanoic acid	C5 H8 O3 S	148.01957	1.312	Full match	No results	No results	284131.908294	301148.938847	236544.573312	317433.135189	284879.946014	288459.750201	242207.732775	273697.959893	290347.002509	310186.44213	300617.868978	315239.445949	359534.221686	309794.643997	0.905246858265005	-0.143616830171	0.0768497985319526	0.755102040816326	0.47408832290437
Com_354_pos	Skatole	C9 H9 N	131.07361	6.612	No results	Full match	No results	9561503.97662	8662547.9208	9277203.78288	9300404.08737	8929658.17581	8779933.15644	9049579.70317	9253430.0105	8954927.85544	8684844.74162	8842043.54613	8660303.94115	8671725.26011	8740500.62773	1.02836301407935	0.0403496285049	0.113245527428909	0.755102040816326	0.134643590874131
Com_3602_pos	N-acetyltyramine	C10 H13 N O2	138.06826	7.45	No results	No results	Invalid mass	348996.728406	303940.217029	279138.177191	311051.389244	314415.829003	287482.796409	325505.718837	291938.59088	288322.206777	324208.851257	294221.490059	283919.1016	310396.292162	336227.355704	1.01939522374889	0.0277134988014	0.627773204542588	0.571428571428571	0.107241226849792
Com_365_pos	Ethyl 3-amino-2-butenoate	C6 H11 N O2	129.0792	1.248	Full match	No results	No results	6931092.97224	6993681.6658	6805825.21924	7371741.42848	7324198.02669	8575039.68915	6018933.38014	7368117.75176	6785319.42295	7282214.00831	5615925.97596	7241313.01146	6915670.32295	8352567.11384	1.00926905412949	0.0133108239139	0.867421913566221	0.448979591836735	0.0740306337818716
Com_3789_pos	Biotin l-Sulfoxide	C10 H16 N2 O4 S	260.0829	8.468	Full match	No results	No results	292591.703236	279322.807356	299947.118798	298723.533962	258857.568844	262569.759054	292646.455502	258096.062014	280566.167557	279520.961037	260710.889633	242327.595801	327921.116187	262748.694173	1.03806045524422	0.0538904667606	0.376390120265999	0.673469387755102	0.181518134534645
Com_3814_pos	Acetyl-L-methionine	C7 H13 N O3 S	191.06177	6.887	Full match	No results	No results	251340.781884	257036.265777	279267.334267	257447.674487	265546.49637	254055.00001	277052.625255	230360.308997	251476.693887	312884.183344	312862.128944	270557.450223	263194.582831	263058.699319	0.967103515380254	-0.0482577758854	0.541817114027578	0.571428571428571	0.130479418465271
Com_39_pos	DL-Lysine	C6 H14 N2 O2	146.10573	1.133	Full match	Full match	No results	96410334.011	93277566.7223	93993479.3246	93101605.9892	97283144.1654	95625993.2019	87761196.3212	93810497.7602	90354125.019	98573835.6776	92442235.7434	91746525.9002	98837173.8566	92597239.0986	0.998620342871768	-0.0019917988129	0.943600127531273	0.571428571428571	0.009991107745969
Com_407_pos	p-Cresol	C7 H8 O	108.05767	1.795	Full match	No results	No results	6148484.25306	6393741.12308	7051526.1645	6308990.13963	6133704.47615	5574077.81026	6901729.10939	6196068.21313	7328491.0479	6855957.15514	7019970.73489	6274092.87379	6475302.24459	6523413.82954	0.953698512778547	-0.0683948274635	0.225683827233367	0.693877551020408	0.221840120984162
Com_40_pos	D-(+)-Pipecolinic acid	C6 H11 N O2	129.07919	1.134	Partial match	Full match	No results	95730896.3396	92341667.4935	93272629.194	92397168.1126	96564216.1616	95150383.7191	87098125.7272	92928462.9262	89778217.5156	97953549.615	91704401.2712	90995214.7516	98287190.0982	91867077.8453	0.998532507171733	-0.00211869959461	0.941259678999018	0.571428571428571	0.0109256400658387
Com_4221_pos	D-erythro-1-(imidazol-4-yl)glycerol 3-phosphate	C6 H11 N2 O6 P	238.03622	2.042	Full match	No results	No results	260132.449573	262715.882251	293786.116931	250964.653465	241028.702629	274496.631664	254051.057552	259256.663142	229753.96238	256374.871269	251816.245069	168850.028025	230893.617061	258808.588178	1.10957033573023	0.150001122959	0.11415357951547	0.775510204081633	0.501819200740591
Com_4246_pos	Coproporphyrin III	C36 H38 N4 O8	654.26822	9.494	Full match	No results	No results	197776.028114	124534.647278	177414.808692	148766.023113	252939.444497	263929.90051	247440.668541	212986.926376	209634.429188	142497.633926	225398.290711	227819.389809	215605.823456	220366.975268	0.971458655202779	-0.0417754981536	0.684188158033732	0.510204081632653	0.282431099202985
Com_4367_pos	Levodopa	C9 H11 N O4	197.06908	1.977	Full match	No results	No results	224135.489576	202898.967099	220963.460398	219516.362787	214121.09915	203926.169895	237050.429191	200202.490259	258907.758916	220108.357716	227660.181082	191691.146398	194528.697561	201035.009471	1.01906010004986	0.0272391383409	0.631144594135258	0.653061224489796	0.109957358419122
Com_4396_pos	6-[2-(1,3-benzodioxol-5-yl)ethyl]-4-methoxypyran-2-one	C15 H14 O5	264.04213	5.525	No results	No results	Invalid mass	215398.202474	215830.19088	262793.646893	236810.186857	217856.316923	195285.137285	238898.740481	183479.675727	216531.31825	241423.922403	256326.684891	259311.158785	240969.256786	215180.115726	0.981186899087054	-0.0274001238825	0.780833620753709	0.571428571428571	0.0766727048062008
Com_446_pos	Asparagine	C4 H8 N2 O3	132.05368	1.255	Full match	Full match	No results	6233393.89547	5961478.52025	6301652.41761	6241293.01292	6677885.24254	6534794.14473	5890639.22845	6595624.15949	5590625.56997	6185528.44302	5584864.71221	5771261.23312	6469881.35342	6100399.69626	1.03647795498484	0.0516894318624	0.255191489636596	0.693877551020408	0.16643814515113
Com_4553_pos	Menadione	C11 H8 O2	172.05263	1.089	Full match	No results	No results	254120.396953	255810.826854	244723.571102	206441.024664	230059.110286	229957.232021	189942.478181	239317.876891	232561.74572	248770.70836	222716.23594	214546.668878	248981.108604	216493.906511	0.992402550137879	-0.0110026524154	0.822360175315108	0.489795918367347	0.0505764053559021
Com_4662_pos	4-O-beta-D-Xylopyranosyl-D-xylopyranose	C10 H18 O9	282.09374	1.262	Full match	No results	No results	245527.171868	173052.858225	224135.312156	192131.302682	255343.197598	228578.484147	197708.047893	189820.594566	176208.815156	195755.279968	173552.45428	197914.560677	215755.855745	167994.006372	1.15146132915781	0.203465960267	0.0557073809390394	0.775510204081633	0.614820639460537
Com_4827_pos	1-Deoxy-L-mannitol	C6 H14 O5	166.08478	1.249	Full match	No results	No results	219631.126303	149058.297901	245283.394356	206168.845392	178756.053221	189529.198024	207065.377142	200265.521395	213674.099472	202485.831521	189954.734876	195375.775223	232107.955248	194459.02522	0.977014546480589	-0.0335480526741	0.640895747754474	0.469387755102041	0.199881002640962
Com_4828_pos	2-Phenylethanimidamide	C8 H10 N2	134.08456	1.375	Full match	No results	No results	181417.943007	167967.53307	190311.291568	155926.597296	141200.22278	178305.463898	151027.127707	188932.560782	192855.17941	200686.250182	211048.14935	218158.643511	209281.545169	229279.029008	0.80411179378241	-0.314532005021	0.00102116756850054	0.979591836734694	0.995759263293592
Com_482_pos	1-[4-hydroxy-3-(3-methylbut-2-enyl)phenyl]ethanone	C13 H16 O2	204.1112	1.93	No results	No results	Invalid mass	5364921.11093	5616618.90206	5944839.04472	5342017.81295	5735424.2848	4803895.68721	5997478.33868	5653208.73309	5857466.95816	5554073.06891	5625358.81071	5681449.90531	5574945.16604	4770567.63296	1.00227612537683	0.00328002333589	0.966745696490978	0.469387755102041	0.0472899168894646
Com_485_pos	N2-Methylguanosine	C11 H15 N5 O5	297.10872	7.123	No results	Full match	No results	4771152.64182	5214687.72221	5033246.69768	5135639.16577	5201338.68823	5012760.46764	5535154.83974	5405571.83959	5061889.43403	5637672.30853	5110351.5035	5099188.43254	6030649.17356	5504942.90866	0.948579346896342	-0.0761596374488	0.110219148965284	0.714285714285714	0.233702138419777
Com_489_pos	Phosphoric acid	H3 O4 P	97.97702	1.498	Full match	No results	No results	5270656.00512	5262150.11736	5338180.07593	5133705.06365	5604263.77763	3711341.67906	5074805.73475	5285569.78722	4778887.14831	5325053.38635	5288450.0573	5328854.50725	5979897.54712	5265586.51488	0.950145452834978	-0.0737797098428	0.348741276670955	0.653061224489796	0.281497048908841
Com_4928_pos	L-Tryptophan	C11 H12 N2 O2	204.09327	6.79	No results	Invalid mass	Invalid mass	193844.337385	199968.211014	218977.728547	201899.326452	182470.365887	190652.293316	193279.346952	191361.519745	196983.756147	212835.878672	214043.283458	220750.133104	220383.17099	183761.762474	0.959011807805627	-0.0603795163929	0.267391301098941	0.673469387755102	0.187598284644278
Com_498_pos	Valylproline	C10 H18 N2 O3	214.13178	9.077	Partial match	Full match	No results	5197932.48861	4990657.51887	5083119.08657	5326996.45547	5484734.70345	5633205.38336	5212469.46192	4937006.34442	5128018.6697	5353021.9215	4910594.23313	4976221.56039	4997681.20833	4921891.09152	1.04839481649193	0.0681821257764	0.037486091295913	0.836734693877551	0.213723221259811
Com_4_pos	Cinnamic acid	C9 H8 O2	148.05263	4.893	Full match	No results	No results	548956832.135	801861032.905	568905016.052	544416081.447	721583502.439	485959290.735	569754641.886	730016881.795	678553009.655	505073155.585	525743511.316	717649843.994	716153243.906	536856209.628	0.961766960301506	-0.0562407289024	0.662346699313291	0.489795918367347	0.18660153483471
Com_5072_pos	3-Carboxy-1-(beta-D-ribofuranosyl)pyridinium	C11 H14 N O6	256.08239	6.999	Full match	No results	No results	163420.139479	185205.163339	175038.918383	179211.920033	189795.951875	163680.186566	211534.92195	201209.775787	191232.721997	183353.182431	208302.812967	192486.005425	205461.142862	181426.616144	0.929895855633074	-0.104858945306	0.0892108351283241	0.775510204081633	0.338149808540563
Com_50_pos	Choline	C5 H13 N O	103.09985	1.253	No results	Full match	No results	76641363.9403	72725874.777	77272254.9581	76607387.0828	80710926.2497	75377134.9977	77292735.7446	75957923.2995	69015009.0104	73666099.3622	69214139.0903	69721339.4238	10966887.4431	73544671.5255	1.21385339912689	0.27959419332	0.261304011018877	0.918367346938776	1.54420381521409
Com_528_pos	Cadaverine	C5 H14 N2	102.11585	1.099	Full match	No results	No results	5541378.86251	3883763.99073	4182031.74145	3211519.92406	3234262.94928	2459052.69921	5333748.5572	1897767.98555	2788828.7381	1596443.32633	1888942.79828	1685297.56189	1685336.53051	2789496.77964	1.94289267220921	0.958206206869	0.000675983444866486	0.959183673469388	2.94883243201288
Com_5348_pos	g-Butyrobetaine	C7 H15 N O2	145.11051	1.364	Full match	No results	No results	155214.234827	132862.714228	212437.825466	180907.386611	153927.971133	134208.106854	168962.22613	167095.184798	118502.727024	177240.239131	155349.076598	142602.437576	138589.68349	175848.097799	1.05886477232698	0.0825183544385	0.531207967397434	0.448979591836735	0.315620599929721
Com_5499_pos	histidinol	C6 H11 N3 O	141.09044	1.118	Full match	No results	No results	171960.400505	169415.819702	166646.639493	157648.612049	161373.536687	152665.967559	153211.605808	170264.295504	167798.295322	196954.833131	146716.127861	165184.405541	185935.173828	161652.247486	0.948444939663299	-0.0763640719943	0.248282690888571	0.673469387755102	0.226469011919602
Com_5576_pos	4-Hydroxy-5-phenyl-1,3-oxazinan-2-one	C10 H11 N O3	193.07385	8.887	Full match	No results	No results	104959.640925	134407.755464	159981.733916	175964.906816	192424.066176	162014.326656	186246.460235	179599.664744	169432.153135	191619.231665	178971.439894	177302.397395	166830.808745	178313.879272	0.898499498566958	-0.154410396289	0.176915911305601	0.693877551020408	0.559958514958499
Com_5587_pos	Alanyl-N-(6-amino-2-pyridinyl)-alpha-glutamine	C13 H19 N5 O4	309.14321	1.374	Full match	No results	No results	149433.711888	117995.188336	106215.47945	100848.51785	117652.346444	96168.1426194	163751.546277	157400.060919	168941.666236	180502.559753	161588.532342	183794.100375	125315.852203	127238.212115	0.771252352500993	-0.37472511006	0.0170798037484548	0.877551020408163	1.24226257804763
Com_55_pos	cyclo(tyrosyl-prolyl)	C14 H16 N2 O3	260.11597	7.072	No results	No results	Full match	69679740.3979	70544305.7168	73342530.3769	71110882.0655	68181348.8988	66446267.9445	64410459.2318	66105812.9574	70139026.6108	67733337.8982	65606815.6877	66463466.3705	68245163.0823	64869673.5066	1.03101742749113	0.0440687190712	0.152822969088744	0.714285714285714	0.136755977615946
Com_563_pos	Isoquinoline	C9 H7 N	129.05795	6.615	No results	Full match	No results	4504237.58184	4637625.38312	4598658.31059	4469410.51092	4526280.72836	4449899.54479	4758988.66059	4472383.58709	4608987.90973	4554878.2207	4476170.59326	4486145.0971	4695879.76742	4398683.50271	1.00795036819368	0.0114246018103	0.531048538336255	0.571428571428571	0.0363174982822175
Com_5658_pos	L-Serine O-phosphate	C3 H8 N O6 P	185.00916	1.263	Full match	No results	No results	191733.103925	179323.266359	135614.645207	172214.185087	152039.480923	136136.526896	108131.263936	148405.292089	161596.596974	181501.176392	169604.720881	143630.094987	184099.380092	151352.300211	0.942994488389888	-0.0846787562201	0.419975682540217	0.591836734693878	0.325469582676713
Com_5791_pos	amobarbital	C11 H18 N2 O3	226.13171	1.377	Full match	No results	No results	145324.266342	152809.30495	156691.054437	139660.409655	123745.82671	129641.394631	130642.311254	112422.79207	171187.01882	158377.787149	101269.819046	121948.276452	163559.171582	143508.619618	1.00641906144719	0.00923115204656	0.814659421067453	0.510204081632653	0.127604329699127
Com_5831_pos	Tyramine	C8 H11 N O	137.08419	6.35	Full match	No results	No results	186481.312075	163686.142662	171013.212176	160607.283701	147982.908331	118523.852747	147153.687447	127654.174193	136017.191246	137561.87336	134457.083532	145051.358906	122714.555727	130024.969924	1.17350878738198	0.230828644984	0.0318298689848798	0.857142857142857	0.693541280529182
Com_600_pos	pantothenic acid	C9 H17 N O5	219.11074	5.945	Full match	No results	No results	3790119.82824	3603887.17296	4102895.14757	3943231.30878	4028846.24901	3894325.53979	4378247.95953	3989060.7345	4236905.77571	3862634.3898	4124264.43688	3829951.12679	4022706.49958	3795754.77519	0.995702834102085	-0.00621285835328	0.854989419416995	0.530612244897959	0.0396038641836595
Com_601_pos	ACPC	C4 H7 N O2	101.04782	1.573	Full match	No results	No results	3634959.59093	3310602.65393	3399060.29331	3416953.24677	3352421.88185	3493244.15941	3499725.64807	3289369.88903	3216386.29166	3391031.17505	3221966.48356	3523539.27318	3341705.59399	3306076.56835	1.03507469124985	0.0497348767176	0.0631116682302341	0.816326530612245	0.156172767420865
Com_6022_pos	Cumene hydroperoxide	C9 H12 O2	152.08361	13.233	Full match	No results	No results	176468.84901	78974.2705676	88716.0202116	72994.2611776	68635.1765325	45158.2381531	127212.386566	52894.8162983	42523.4857931	47616.8670646	37684.8774419	56107.9309141	61721.4037907	48272.3474394	1.8976873352356	0.924242312136	0.0138342275467739	0.897959183673469	2.58609039587944
Com_624_pos	Xanthine	C5 H4 N4 O2	152.03358	1.54	Full match	No results	No results	3328813.34367	4000486.93884	3450085.91166	3158074.68034	3083957.98263	4016525.08157	3390181.81931	3308006.46811	3201006.07962	3130724.99706	3123825.2429	3216101.54479	2703933.8143	3153105.21888	1.11867278448427	0.161788104914	0.0422520056534963	0.816326530612245	0.499851810973842
Com_636_pos	(-)-L-Carnitine	C7 H15 N O3	161.10538	6.006	Full match	No results	No results	3842453.4324	3756940.62671	3905117.21536	3521616.94498	3569979.94473	3525839.7377	3892083.59258	4024518.80417	3709658.35137	3749274.56026	3431204.64203	3559836.02004	3281732.47502	3289993.0479	1.03864110731223	0.0546972306172	0.264474733965661	0.693877551020408	0.194096361921778
Com_638_pos	Methyl N~2~-acetyl-D-lysinate	C9 H18 N2 O3	202.13194	6.006	Full match	No results	No results	3866448.64056	3749288.98215	3897362.94731	3547912.67813	3596434.42056	3520130.51928	3923394.6854	4015756.74578	3735389.46417	3741204.98131	3456531.51306	3586126.21584	3307257.4303	3282971.31724	1.03883486471232	0.0549663387511	0.254844177097455	0.693877551020408	0.194621700851234
Com_67_pos	N-Benzylformamide	C8 H9 N O	135.06865	1.711	No results	Full match	No results	37961552.1005	34944345.7065	54390892.7288	49947810.6403	57971703.4407	51403270.7611	31174521.818	55720072.1108	44820961.1172	56868320.5366	53458356.3561	51836060.9208	55203267.3825	31233945.8489	0.91021710859216	-0.13571739119	0.425845652568485	0.653061224489796	0.458085578127205
Com_6_pos	Indole-3-acrylic acid	C11 H9 N O2	187.06346	6.611	No results	Full match	No results	460892257.479	449328636.723	475240896.864	459452402.338	464285389.781	442123883.87	468676696.725	444754150.194	468473978.778	446327216.982	457509889.573	450289206.958	452064481.664	440920312.801	1.01887801351591	0.0269813333187	0.14892277913478	0.73469387755102	0.0850567962169256
Com_7308_pos	VC2570000	C9 H7 N O4 S	225.00958	8.583	Full match	No results	No results	117418.994555	105541.421134	101577.400865	101487.840965	99359.132922	107952.179603	104873.963837	76119.5315496	96689.8042619	122489.884199	97512.0346518	103732.363541	108212.630028	79219.258067	1.07929440028668	0.110088443975	0.234401123620213	0.673469387755102	0.40638506420838
Com_738_pos	L-Alanyl-L-proline	C8 H14 N2 O3	186.1006	1.382	No results	Full match	No results	2663246.04499	2607500.46348	2435390.46015	2971247.81755	2615608.54708	2881751.9535	2142081.04956	2087078.67074	2644493.76039	2849100.68565	2097273.44882	2437967.38584	2071424.41094	2267911.05724	1.11312966878949	0.154621662422	0.109531950052712	0.755102040816326	0.509004322145449
Com_7462_pos	Leukotriene C4	C30 H47 N3 O9 S	625.30633	8.602	Full match	No results	No results	90957.5410783	111649.678669	106791.633335	92173.6637989	112053.052037	94763.267279	83319.1112179	92629.9502794	111393.472115	100178.871728	111766.173293	88868.3548266	84586.3174959	60525.6201514	1.06424996877125	0.089837047786	0.431996073165407	0.591836734693878	0.355162588318807
Com_7570_pos	naphthalene 1,2-oxide	C10 H8 O	144.05762	6.607	Full match	No results	No results	103683.496964	97432.801798	113920.587823	110072.343215	72864.8684898	110297.257056	101075.37846	82390.5845438	94553.2737065	92924.6593021	89360.2716262	95499.5227608	108662.421797	83090.1986184	1.09724308684869	0.133883180564	0.223932564082191	0.795918367346939	0.416458055206751
Com_8313_pos	PIPERINE	C17 H19 N O3	285.13212	6.096	No results	No results	Invalid mass	70711.1339938	90845.8750133	92826.4674649	94335.3181014	78533.0404417	92836.6763025	90632.4201188	85882.1261793	80545.0777861	71396.191173	69989.1504161	91178.6796252	89167.7019651	82896.1459318	1.06946065314874	0.0968834048485	0.264312208175604	0.73469387755102	0.328341436370795
Com_833_pos	��-L-Glutamyl-L-glutamic acid	C10 H16 N2 O7	276.09556	1.374	No results	Full match	No results	2767401.59323	2419558.49231	2682263.25819	2633429.9052	2721473.02789	2359818.16978	2552781.23877	2580264.86028	2576815.06996	2416787.92952	2415698.454	2569443.25199	2472083.4007	2379877.64198	1.04168378048887	0.0589173912842	0.162892621406605	0.714285714285714	0.195204601757281
Com_88_pos	D-(+)-Proline	C5 H9 N O2	115.0635	1.371	Full match	Full match	No results	38921276.5631	38989145.516	37637981.5157	38348850.793	42531771.2868	41866611.4963	40420286.4435	41185225.3862	37655887.7188	37696054.981	38509915.4255	35669529.9738	40624245.0157	36596645.7793	1.04022736332882	0.0568988938443	0.157395592310293	0.714285714285714	0.179413674964692
Com_892_pos	L-(+)-Citrulline	C6 H13 N3 O3	175.09586	1.292	Full match	Full match	Full match	2021883.09441	1675125.35285	2373597.91488	2012632.00293	2489822.48063	2150794.64387	1610811.69308	1646957.89724	1473671.60022	1360484.19415	1329602.58328	1333703.10276	1359530.02301	1459349.41041	1.43874709114647	0.524813011525	0.000659854992101711	0.979591836734694	1.59807137885902
Com_894_pos	Ornithine	C5 H12 N2 O2	132.09178	2.589	No results	No results	Invalid mass	2184399.07766	2013583.31535	1995990.88338	2448438.25957	1940786.45817	1900754.5363	2081254.57717	1930601.63875	2027690.8036	2104711.84726	1922604.92813	2038650.78	1891577.53852	1955324.51379	1.0500351055698	0.0704375619722	0.230477578870723	0.653061224489796	0.208024014272523
Com_89_pos	Indole	C8 H7 N	117.05794	6.613	Full match	Full match	No results	38987125.2183	38717706.0865	39961916.6529	40130765.8289	39338673.1699	40043780.5616	42430082.5716	40787691.2043	38676945.5143	38870663.1388	38487788.1156	37758551.1794	38071682.3439	38181960.7382	1.03239890970927	0.0460005229511	0.0550684026226986	0.857142857142857	0.144035639016571
Com_8_pos	Adipoin	C6 H10 O2	114.06824	2.318	Full match	No results	No results	338638609.198	355590631.845	120700843.561	343275309.338	335739779.949	327774453.007	334633844.941	344277700.632	31069006.535	347026068.914	352209439.385	345087358.207	352864815.402	354867867.947	1.01360871679131	0.0195008364753	0.665834112623285	0.73469387755102	0.758094136037862
Com_903_pos	Acetophenone	C8 H8 O	120.05763	1.698	Partial match	Full match	No results	2006327.92503	1971559.63797	1622853.11357	1985961.88343	2024803.29389	1987732.64985	2365123.02684	2007059.9194	2170800.27692	2049195.29638	1888837.1739	2072634.18793	2099004.47212	2015037.35262	0.976353398031209	-0.034524658877	0.544227830251659	0.714285714285714	0.126908144241281
Com_9313_pos	Lipoamide	C8 H15 N O S2	205.05871	1.367	Full match	No results	No results	42322.6909628	46392.1500526	69063.9320309	48488.5166848	35196.7031122	40643.7151312	73891.1595551	50836.5001647	42581.242742	37659.4128248	22444.5078334	47849.9225693	45420.8034892	41037.0592704	1.2368396246381	0.306658444745	0.183483689533808	0.63265306122449	0.940137722357849
Com_9334_pos	L-Aspartic acid	C4 H7 N O4	133.03764	1.261	Full match	Full match	No results	61531.8053077	58626.9189618	77050.5584745	54032.8903581	65663.116628	58904.9550319	62735.5320233	57708.4051928	57057.8246834	66029.2906654	48956.3912036	57268.5296769	53164.130047	65085.0224679	1.08210875759279	0.113845504853	0.203713375158538	0.714285714285714	0.368784430783175
Com_9942_pos	Pa 155A	C14 H15 N3 O2	257.11625	7.909	Full match	No results	No results	64171.6288655	55867.351292	54959.369396	58173.5764332	61022.3472208	57213.4486801	45187.6510183	48491.0361987	48142.6166291	50708.4799032	48687.4969645	46604.2462768	51964.3140876	49190.8477906	1.15360098560898	0.206144302296	0.0157289754721528	0.857142857142857	0.623778543088694
Com_9954_pos	N-Acetyl-L-carnosine	C11 H16 N4 O4	268.11712	1.373	No results	Full match	No results	62870.7043907	53127.833831	41671.1108012	44710.5523169	22678.2291885	28517.3054738	48774.5348086	48418.1434365	52139.3529459	50403.1356567	55564.6964887	60243.2134937	50595.3778756	43216.07194	0.838510948070833	-0.254098474336	0.158818236725206	0.693877551020408	1.01722692211111
