# Supplementary material for: Integrative transcriptomic and metabolomic analysis to elucidate the effect of gossypol on Enterobacter sp. GD5
Source: PLoS One. 2024 Aug 6;19(8):e0306597. doi: 10.1371/journal.pone.0306597 (PMC11302909; doi:10.1371/journal.pone.0306597)
Supplement: S3 Table — (XLS) [file pone.0306597.s003.xls]

ID	Name_des	Formula	Molecular Weight	RT [min]	ChemSpider_Results	mzCloud_Results	mzVault_Results	neg_Gos_1	neg_Gos_2	neg_Gos_3	neg_Gos_4	neg_Gos_5	neg_Gos_6	neg_Gos_7	neg_Con_1	neg_Con_2	neg_Con_3	neg_Con_4	neg_Con_5	neg_Con_6	neg_Con_7	FC	log2FC	Pvalue	ROC	VIP
Com_1000_neg	Itaconic acid	C5 H6 O4	130.02637	1.194	Full match	No results	No results	722954.366819	584787.878579	769541.271316	615414.533017	654455.12247	666700.112295	737318.569416	619151.08721	627913.768962	609452.102399	577463.332011	610242.593865	659688.095856	583462.764426	1.10817767164647	0.148189203999	0.0420894809419935	0.816326530612245	0.339573961420948
Com_1015_neg	beta-D-Galactopyranose	C6 H12 O6	180.06307	1.353	Full match	No results	No results	656600.210376	741034.448936	733351.922764	570267.869656	718310.242686	614399.583425	699875.603884	787074.076985	655763.078085	736455.147298	718467.122606	626102.174592	686247.597246	741528.259633	0.956015040149089	-0.0648947798426	0.350689709761289	0.653061224489796	0.203390564651386
Com_1045_neg	3-Hydroxy-3-methylglutaric acid	C6 H10 O5	162.05246	1.2	Partial match	Full match	Full match	671979.702931	554731.633113	664772.174216	625136.169785	741890.359485	569323.604304	652587.684139	756979.508478	605919.17057	207891.022896	603874.620288	691843.108083	745226.687523	681246.268968	1.04366219369254	0.0616548246017	0.565258821099869	0.612244897959184	0.425171601852678
Com_1048_neg	7,8-dimethylalloxazine (lumichrome)	C12 H10 N4 O2	242.07961	10.019	No results	No results	Full match	475015.492228	468860.513997	355798.702551	528385.901176	423898.378004	554799.310577	465663.780516	441408.461456	698169.067103	573237.40853	665580.81378	432129.634851	520242.811851	565685.492854	0.839846265102682	-0.251802829939	0.0837646362654147	0.755102040816326	0.637968753821571
Com_1072_neg	5-Hydroxyindole	C8 H7 N O	133.05246	7.592	No results	Full match	No results	458314.290637	455241.813916	477550.126154	564568.306404	492772.050913	575889.360677	435980.999391	576454.933512	565233.830413	588040.283903	587738.845591	578124.55551	663840.685081	727800.401095	0.807121170274027	-0.309142818372	0.00190165365548765	0.979591836734694	0.730530923409723
Com_1116_neg	D-(-)-Mannitol	C6 H14 O6	182.07865	1.28	Full match	Full match	Full match	604357.820861	541234.784492	497208.551203	666586.499505	632107.635053	591686.964464	540077.710438	597763.86594	543312.440161	499690.471248	573564.378514	527900.260163	501391.189523	612656.089186	1.05626700984481	0.0789745743616	0.303730253155309	0.63265306122449	0.178564206429002
Com_112_neg	trans-Cinnamic acid	C9 H8 O2	148.05224	3.586	Full match	Full match	No results	17960765.5682	12591680.9817	12292345.7782	12825721.1721	12717825.4932	14104982.3763	12304820.9435	12639039.5335	12692267.2958	9574661.29128	12568424.3416	13381138.5359	13134415.82	2948428.35736	1.23213080724716	0.301155425634	0.213047996400082	0.63265306122449	1.0048890689194
Com_1132_neg	Sucrose	C12 H22 O11	342.11548	1.291	Full match	No results	No results	592223.788633	446189.502995	493735.697797	569359.317665	499391.378867	383522.113774	555491.842066	587370.153488	606989.139198	466409.496308	421589.426525	600256.744879	571101.539312	581857.651257	0.922916231694945	-0.115728386998	0.323480421315608	0.714285714285714	0.458650483167439
Com_1168_neg	3-Hydroxydecanoic acid	C10 H20 O3	188.14081	11.417	No results	Full match	No results	474215.936715	521772.208827	475128.456998	503525.468134	511818.436078	505057.002336	506813.262013	496908.81182	559058.945512	483314.056799	587769.753503	528548.147395	513158.49671	524853.684369	0.947130036804146	-0.0783655798871	0.099506190317647	0.775510204081633	0.20103212558778
Com_1203_neg	N-Acetyl-5-oxo-L-norvaline	C7 H11 N O4	173.06898	1.349	Full match	No results	No results	544829.149873	516101.520082	573709.172916	468344.746458	489025.918788	521254.550407	325308.807889	371352.044999	398018.282737	506914.545027	498042.274819	358020.115338	309626.503117	287111.923933	1.25997284696869	0.333392643276	0.0494689383892902	0.816326530612245	0.808915279524711
Com_1256_neg	Salicylic acid	C7 H6 O3	138.03139	5.503	Full match	Full match	No results	242343.160325	283947.175938	253633.40386	268753.800977	571533.301425	256871.538988	287355.379049	406802.471605	268057.542634	251995.279457	261853.498787	263475.454589	271307.357266	284867.665587	1.07771442738073	0.107974943599	0.745064660386941	0.489795918367347	0.390782802642537
Com_1267_neg	MFCD10024834	C6 H14 N2 O	130.11036	7.369	Full match	No results	No results	288104.357338	327148.386208	333023.515564	317597.080556	295384.888133	551300.003684	191559.854477	318711.393852	337323.179293	314193.413793	307274.898912	324932.500167	328168.46837	316200.36014	1.02550906352339	0.0363402425174	0.8907313225236	0.571428571428571	0.126996910246794
Com_130_neg	Citric acid	C6 H8 O7	192.02675	1.093	Full match	Full match	Full match	11889913.6768	13101297.0285	13298013.8788	14448505.2177	14677370.7064	14585900.9607	11432670.4091	13524007.6873	11853467.0286	11535089.4877	11687120.3408	11415513.6725	11677311.0024	12422099.6166	1.11079006573377	0.151586179694	0.0436407164871141	0.795918367346939	0.36951597000671
Com_1357_neg	L-Threonic acid	C4 H8 O5	136.03682	1.21	No results	Full match	No results	414595.351937	397374.493204	373835.345356	434949.883902	398768.611568	440467.331776	517755.058612	469352.607949	342397.637327	453046.751976	387632.802049	490721.936545	420695.727051	434789.21929	0.993033298780043	-0.0100859993096	0.928718034548965	0.551020408163265	0.277100330756306
Com_1398_neg	Pyridoxal	C8 H9 N O3	167.05778	9.52	Full match	No results	No results	404566.524816	401596.370617	395078.002329	427437.394613	427837.946775	412592.391936	467140.629254	413349.955075	427181.884504	407826.301094	355561.375003	446809.176048	474251.05418	401101.420595	1.0034749869407	0.00500465589699	0.893565765730523	0.510204081632653	0.0452148207253474
Com_139_neg	Propionic acid	C3 H6 O2	74.03664	1.184	Full match	No results	No results	10144406.4735	9762237.14704	11189314.1072	10044394.9639	10266756.8325	9761199.20033	12838699.4413	9970519.43087	9826470.4401	10064306.8493	9778897.68576	10145982.1878	9287747.26584	10775997.5633	1.05951455145708	0.0834034019345	0.220847812412281	0.63265306122449	0.224447715248895
Com_14_neg	4-Oxoproline	C5 H7 N O3	129.04243	1.33	Partial match	Full match	No results	126411679.893	129282319.399	110036182.354	109282770.655	123905567.089	122675462.299	114393016.281	116236399.66	113741683.247	114970835.109	115892094.064	114258845.758	110302568.338	111991414.378	1.04839911653843	0.0681880430539	0.13430668388048	0.653061224489796	0.152583859057287
Com_1519_neg	5-Hydroxytryptophan	C11 H12 N2 O3	220.08408	2.094	Full match	Full match	No results	360105.38742	303800.759133	298536.031567	413133.244156	325483.419192	380295.204179	227949.064145	354312.330894	361490.731037	379629.506789	366787.959863	370414.201793	362505.866776	397571.168698	0.890690257285469	-0.167004281512	0.129839331494927	0.714285714285714	0.470002584665698
Com_152_neg	N-Acetylornithine	C7 H14 N2 O3	174.10005	1.372	Partial match	Full match	No results	10724330.1886	9982921.05034	9559040.44668	9912327.3146	11036932.5091	10646798.4786	11182738.7212	10384269.8301	10674488.4161	10995774.9331	10678707.1453	9815958.31923	9403982.41941	10272225.6172	1.01134894307078	0.0162808524152	0.723929301210351	0.591836734693878	0.0818820413687653
Com_1674_neg	Thymidine	C10 H14 N2 O5	242.08922	1.355	Full match	No results	No results	329475.95318	351109.149525	268872.194324	266645.081137	315463.945609	315232.583308	280898.950662	280467.202317	315055.824966	217530.202167	306496.683903	270570.95602	340686.180509	315092.200802	1.03998173763134	0.0565581944625	0.543016423717722	0.612244897959184	0.180460359429585
Com_167_neg	2-Hydroxycaproic acid	C6 H12 O3	132.07841	3.481	Partial match	Full match	No results	5545831.396	6885829.8994	6003684.0339	8339226.50399	5989436.03373	7077040.4271	7331763.8426	8448557.35684	8442120.68022	9955829.47399	9130845.38797	8901287.90169	9014068.84187	9910380.45132	0.739349960437575	-0.435670690355	0.000646165442471072	1	1.03742734245979
Com_1709_neg	4-Toluic acid	C8 H8 O2	136.05215	8.405	Partial match	Full match	No results	287682.155	272646.362437	303962.593505	342635.349379	323345.729499	340887.244924	319817.942778	279471.066951	274397.381615	311907.057978	265506.24202	272232.988838	283567.765008	330446.648798	1.08597061718298	0.118985069056	0.0884551171143203	0.775510204081633	0.386607993969409
Com_170_neg	N-Acetyl-D-alloisoleucine	C8 H15 N O3	173.105	6.458	No results	Full match	No results	6733250.31857	6228519.89502	5221947.5756	7146042.12337	9569822.14201	10080835.7761	8175524.3874	7851818.14511	9386443.77196	9347871.80648	9571935.35021	6697980.74028	8148006.60722	5708044.98217	0.937294526258819	-0.0934256373914	0.541124949865813	0.551020408163265	0.389782260052376
Com_1711_neg	4-Methylphenol	C7 H8 O	108.05735	7.833	Full match	Full match	No results	292313.529429	309771.546726	282151.496906	316030.194296	301943.298519	305401.466057	351552.560734	298175.363434	311179.349363	287734.519517	301512.404891	306896.080125	301647.439453	302637.823794	1.02340577800874	0.033378283742	0.469032528110523	0.612244897959184	0.104385708079563
Com_1714_neg	Cholic acid	C24 H40 O5	408.28684	12.603	Partial match	Full match	Full match	221618.712366	239050.786221	229429.245341	270979.007155	262687.797865	279241.508273	287867.018899	281052.732817	243369.713048	272701.059275	261763.29528	281715.237929	286195.005478	269621.398826	0.944345422845947	-0.0826134295012	0.201772506094502	0.673469387755102	0.2408323548701
Com_1756_neg	(+/-)-2-Hydroxyglutaric acid	C5 H8 O5	148.03695	1.353	Full match	No results	No results	289087.509661	266949.838224	268634.898064	279073.944186	294241.594173	300389.615668	326078.27111	226122.39469	257118.166505	316589.348865	297427.885688	272475.044997	285234.983477	253871.896481	1.06056870523441	0.0848380838485	0.241977959563082	0.673469387755102	0.311931071271385
Com_1758_neg	5-Hydroxyindole-3-acetic acid	C10 H9 N O3	191.05783	6.833	Partial match	Full match	No results	259754.796049	268208.630057	225933.282505	232125.343494	207640.109667	218945.696494	255373.52176	217088.393656	262178.101837	190778.175673	230571.235069	225259.12025	191565.159699	327912.136715	1.01375332007137	0.0197066393182	0.755892894561341	0.612244897959184	0.0895561339822109
Com_1891_neg	L-Aspartic 4-semialdehyde	C4 H7 N O3	117.0423	1.333	Full match	No results	No results	216230.873635	234101.22725	230923.510949	271860.772401	258717.420473	292680.397589	243951.693893	210373.093752	203937.071511	199535.498284	257130.629719	193448.981737	205318.946194	223096.528043	1.17123403623604	0.228029384277	0.0122370332383267	0.897959183673469	0.641492433187
Com_1903_neg	(2R,3S)-3-isopropylmalic acid	C7 H12 O5	176.06806	1.488	Full match	No results	No results	214965.417201	249581.757905	181752.091884	203891.106028	241175.18343	171852.527472	255624.580559	292360.075588	166829.158478	195807.504742	179609.9689	232094.44216	220612.114285	196035.739172	1.02392805811339	0.0341143541571	0.759663138148617	0.591836734693878	0.0986328231390537
Com_2013_neg	N-Acetyl-DL-tryptophan	C13 H14 N2 O3	246.09952	7.348	No results	Full match	Full match	229862.562994	239324.867811	225439.810159	229964.204515	247088.455121	230140.231606	269160.922608	168120.966599	203024.604443	151170.630218	244498.650836	223305.099629	254203.040262	217849.145737	1.14280734237969	0.192582210534	0.0934690049590296	0.775510204081633	0.582982864584781
Com_201_neg	7Z-heptadecenoic acid	C17 H32 O2	268.23955	14.6	Full match	No results	No results	7262649.43003	6993044.93875	7651882.07928	6949959.03329	6951812.96966	4740007.95761	7276390.50496	1341409.06419	1258549.19969	1115136.90084	1004828.07117	861047.767712	708542.009372	1224402.71214	6.36495652376436	2.67015065974	2.92908260394415e-09	1	6.6529827036554
Com_206_neg	Capryloylglycine	C10 H19 N O3	201.1362	9.117	No results	Full match	No results	6518515.99329	6830626.98224	6390006.10562	6810833.21299	6688032.19767	6908233.34281	7031075.27767	6925571.57336	7200723.87103	6462406.30707	6737729.23796	6841684.57481	6926777.08915	7038353.73809	0.98014006220554	-0.0289401695259	0.290141870938257	0.714285714285714	0.0747847534598206
Com_210_neg	N(3)-(4-Methoxyfumaroyl)-2,3-diaminopropionic acid	C8 H12 N2 O5	216.07414	1.347	Full match	No results	No results	7190982.97743	7364531.04466	6170756.61062	6466783.35388	7063510.35172	7319564.6991	7329129.2551	6587345.96696	6924323.10263	7062313.11856	6936674.66306	6328258.55134	6272732.21683	6693524.52384	1.04486867696724	0.0633216303506	0.207372083189219	0.755102040816326	0.144173598213568
Com_2116_neg	Epoxy (4,5Alpha)-4,5-Dihydrosantonin	C15 H18 O4	262.12138	8.618	No results	No results	Full match	194390.064688	205580.680324	130401.833082	198706.933834	210373.538598	198266.853519	200158.40688	203953.247185	186329.936777	190520.288101	191105.990212	166936.026522	240576.737507	202821.667246	0.967903216768022	-0.0470652991122	0.62632426132328	0.571428571428571	0.137833071885394
Com_2117_neg	4-(L-Alanin-3-yl)-2-hydroxy-cis,cis-muconate 6-semialdehyde	C9 H11 N O6	229.0577	1.083	Full match	No results	No results	191987.259268	189318.58899	193378.896758	199495.504165	188098.826336	206012.253666	248496.544902	225350.395856	213866.576411	191168.876787	202719.698024	213104.99901	230251.355083	238523.02507	0.935182819013488	-0.0966796696711	0.168889642050178	0.755102040816326	0.230749377985746
Com_2128_neg	Riboflavin	C17 H20 N4 O6	376.13754	8.16	Full match	Full match	Full match	170169.736979	236809.560034	209300.757585	152663.010202	143878.343382	200405.259276	181943.205149	152040.498812	155900.073871	160211.932699	168090.018679	228106.53845	169136.209126	221375.940213	1.03212200710035	0.0456135217637	0.745558801526917	0.571428571428571	0.48147601177655
Com_212_neg	2,2-Bis(hydroxymethyl)propionic acid	C5 H10 O4	134.05767	1.324	Partial match	Full match	No results	7376844.43604	7469469.5082	6569152.87476	6710152.60443	5965185.29311	6077243.98229	7288966.89178	6333854.22535	6232982.97825	5676148.66133	6450022.69122	6805082.86654	6099802.60928	6445433.92121	1.07750748628848	0.107697892882	0.107226774606306	0.714285714285714	0.267621521770701
Com_2141_neg	5'-DEOXY-5'-(METHYLTHIO)-TUBERCIDIN	C12 H16 N4 O3 S	296.09532	1.319	Full match	No results	No results	135680.513268	234660.112567	154065.686126	147450.713627	161651.54738	174288.963483	173851.18852	170656.332716	152623.404849	152612.006252	150211.518673	156152.079537	184211.697658	168422.302804	1.04120171080244	0.0582495873542	0.699404688066828	0.530612244897959	0.272763032844066
Com_227_neg	D-(-)-Fructose	C6 H12 O6	180.06317	1.207	Not the top hit	Full match	No results	5154191.38405	5438407.96682	5116587.67242	6222586.26437	5400605.76706	5179147.83433	5808570.23742	6109264.5629	4595263.38422	5374967.13818	5442997.45305	6543841.22613	6737309.25958	6395128.44499	0.930127180012089	-0.104500099712	0.283065926000468	0.714285714285714	0.301504790161842
Com_231_neg	Uridine	C9 H12 N2 O6	244.06873	1.196	Full match	No results	No results	5713324.07671	3311271.18304	6110723.48258	5835852.32321	4994722.78757	4622243.42765	3807414.01051	6587786.25675	2936581.6568	5560330.77961	5216850.29739	2485191.6031	5976848.16625	2909888.34308	1.08594175434038	0.11894672471	0.487249477488526	0.428571428571429	0.429849294387167
Com_238_neg	Threonine	C4 H9 N O3	119.05802	1.286	Full match	Full match	No results	305104.78295	1463835.18093	363230.172348	2261191.21987	2648175.3101	4688630.98034	515186.980701	1415711.67644	251855.111986	5964049.91362	3794037.23757	3776166.5784	3526432.21387	4593013.44675	0.525072461050878	-0.929411563566	0.211744441834393	0.693877551020408	3.42212469423417
Com_23_neg	5-Aminovaleric acid	C5 H11 N O2	117.07888	1.602	Partial match	Full match	No results	549638.005472	48514534.3088	89804754.1675	50465664.2032	51044583.3902	28791974.4495	55899201.3109	55605754.4427	26459631.1645	49966708.9922	51759062.1838	57196652.6438	53645516.4101	56435001.5473	0.925946103590365	-0.110999873698	0.402547255854927	0.63265306122449	2.86855372009056
Com_2656_neg	Salicin 6-phosphate	C13 H19 O10 P	366.07163	1.284	Full match	No results	No results	111806.840191	130457.654735	91692.5008535	135801.250213	120206.020145	111896.332925	107403.29654	130733.832322	150675.369035	141335.138013	94569.4911402	105684.334415	140737.099344	137454.811619	0.897994681981935	-0.155221193686	0.235818347765023	0.73469387755102	0.430241802275342
Com_274_neg	N-Acetylvaline	C7 H13 N O3	159.08925	5.257	No results	Full match	No results	3243533.43116	2401750.71207	2853851.07829	3501814.38852	3506119.57623	3548380.08243	3662009.75643	5337459.6266	3503692.66141	3299463.97146	3450175.12414	3315653.94337	3375369.78893	3406733.75081	0.884341857650079	-0.177323918713	0.200662547965141	0.469387755102041	0.537509093868114
Com_276_neg	2-Oxobutyric acid	C4 H6 O3	102.03153	1.368	Full match	Full match	No results	4967456.35303	4745092.33545	1931821.64283	2848211.26614	5355101.64516	3292285.07191	1674531.93987	2391006.63642	4883683.49995	408573.064144	1123819.20798	482906.495411	1752361.71211	492861.399501	2.15119585327188	1.10513887933	0.0260306843247355	0.836734693877551	3.71395592230979
Com_2897_neg	(+/-)-pantetheine	C11 H22 N2 O4 S	278.12901	9.49	Full match	No results	No results	72279.2686349	59922.0999848	105868.602999	55767.9402922	61322.730763	49316.1394919	142558.880727	83427.3049395	80254.9536301	36710.0720544	41918.3424729	63579.8275608	44406.4077515	53049.1937595	1.35624383117009	0.439616575522	0.164196962143012	0.693877551020408	0.950367195842293
Com_290_neg	2-hydroxyquinoline	C9 H7 N O	145.05267	9.28	Partial match	No results	Full match	4024807.99421	4240782.50975	3793317.21231	4359922.02072	4336015.97717	4477626.14395	4158818.44873	4312409.82844	4394632.69721	4508039.334	4744445.53185	4330373.88635	4817865.84402	4754741.64214	0.922441183917026	-0.116471168946	0.0132143534330901	0.857142857142857	0.273353689536387
Com_3136_neg	1-myristoyl-2-oleoyl-sn-glycero-3-phosphoethanolamine	C37 H72 N O8 P	689.49757	1.228	Full match	No results	No results	99711.0571573	94416.7263864	64461.9566148	98820.6850899	108484.320897	84272.7141435	58761.0114294	123974.234074	86094.8693942	89454.9190481	74259.6302944	65474.0555676	72657.0268648	72040.8345821	1.04276507183684	0.0604141646914	0.742762393069757	0.571428571428571	0.476330315223079
Com_328_neg	Mevalonic acid	C6 H12 O4	148.07327	1.358	Partial match	Full match	No results	3181883.89966	2997623.27181	2688709.28256	3854808.46628	3103148.60031	4243986.33421	3887135.78292	3675300.88774	2452870.50507	3749801.43141	4103989.40525	3773855.79844	4307087.72274	3460656.70021	0.938634474865117	-0.0913646451716	0.521643970490237	0.591836734693878	0.493938459574027
Com_3322_neg	Tetradecanedioic acid	C14 H26 O4	258.1822	11.063	No results	Full match	No results	69806.8592778	86769.212662	63155.6444133	81829.5879941	98114.8310248	75224.304936	75224.4653888	85673.610259	68534.5723814	80126.1922532	81752.7711947	82154.3223303	99624.7158072	110192.634185	0.904723176508789	-0.14445166509	0.241925728381337	0.673469387755102	0.335086004355575
Com_338_neg	Thymine	C5 H6 N2 O2	126.04245	1.346	Full match	No results	No results	4032397.21961	3991815.79536	3554344.68516	3707036.30246	4089704.52473	3885026.35673	3970259.71468	3629012.27551	3745810.78347	4025514.41791	3600394.00434	3606286.04523	3624295.71511	3663252.53155	1.05159456379056	0.0725785890877	0.0640895059872948	0.755102040816326	0.169007988318854
Com_3486_neg	12-Hydroxydodecanoic acid	C12 H24 O3	216.17186	11.978	No results	Full match	No results	78082.0363543	86139.8588562	76143.3377088	74253.607336	84999.7010534	86966.1883577	88877.0978176	73596.0931935	94113.9742071	93499.4681324	83267.3101658	81756.4823127	94725.3679419	86827.6496318	0.946815985031588	-0.0788440316844	0.257301694586599	0.653061224489796	0.183775412958287
Com_3498_neg	Menadiol	C11 H10 O2	174.06764	10.395	Full match	No results	No results	96006.6183165	58432.1900841	90758.2098936	95359.9720059	88777.0242184	99678.4307021	90176.3696908	93366.9085837	88503.0427158	81307.2834846	69998.9505941	76185.115531	81849.5513218	81686.2817141	1.08080277980713	0.112103290369	0.397853447364487	0.795918367346939	0.242903311583182
Com_3505_neg	2,3-dihydrodipicolinic acid	C7 H7 N O4	169.03697	1.075	Full match	No results	No results	85950.9796897	70136.1656027	78434.2365798	76538.5034963	81226.0214373	75948.9602831	87683.6811344	90003.1463565	80001.6302745	91327.3723204	78539.4443438	92586.188971	71470.1665667	87755.0082183	0.939554776081196	-0.0899508216113	0.217510059160653	0.755102040816326	0.241668567309836
Com_3516_neg	Piceatannol	C14 H12 O4	244.07604	11.496	No results	Invalid mass	No results	77070.0437949	81884.9567475	77984.7365737	82325.6335815	89073.4415047	98727.6852513	90238.1559977	86983.4806298	90181.5236415	86832.4422685	83561.9613268	86669.5448143	85930.8715967	90715.2521569	0.977785273116057	-0.0324104184863	0.491973047539929	0.63265306122449	0.088487664412254
Com_3545_neg	1-Stearoyl-2-oleoyl-sn-glycerol	C39 H74 O5	622.55307	1.231	Full match	No results	No results	62543.9542495	63191.7386393	75013.7463114	95069.7044579	92042.6426535	82624.3256073	59665.6195564	97863.9177032	63871.8309136	54931.8445081	76761.2620761	76370.615451	66801.5928007	94435.9439969	0.99833292979231	-0.00240708086578	0.992563806595824	0.551020408163265	0.0368833211003014
Com_357_neg	Phenylacetylglycine	C10 H11 N O3	193.07353	6.343	Partial match	Full match	No results	3334700.93065	3216600.11185	3405224.93007	3485075.9495	3416265.19226	3181140.86782	3771841.47976	3082411.81957	2874192.46186	3145648.99587	3261915.43733	3311094.97609	3176842.08446	3585949.86277	1.06118149656596	0.0856714251522	0.0991996942089153	0.795918367346939	0.301873390875483
Com_3693_neg	Succinimide, N-ethyl-	C6 H9 N O2	127.06308	1.389	Full match	No results	No results	66086.1586343	79309.0785888	78293.8670842	82010.899859	71071.2329012	69014.1401553	70073.1399501	75031.4875742	64717.6732008	73505.2716811	69869.5590646	60902.9901415	75618.3030733	77583.5159204	1.03746709058772	0.053065573569	0.433665482226156	0.36734693877551	0.233466327010819
Com_3721_neg	Deoxycholic acid	C24 H40 O4	392.29524	15.447	No results	Invalid mass	No results	57134.1493392	88113.8843449	70938.5099198	76461.897402	64650.769176	62146.0354556	62750.3867171	72033.5309442	56423.5128604	60795.5523932	61206.3352648	63603.3058425	66138.1199531	71728.4711892	1.06697250098247	0.0935229941497	0.388812060006815	0.612244897959184	0.372859424148434
Com_377_neg	D-��-Hydroxyglutaric acid	C5 H8 O5	148.03688	1.156	Full match	Full match	No results	3361114.59429	3173941.23805	3074477.13049	3483714.1921	3280551.47325	827593.420636	1005040.44252	1149551.05223	3285876.80619	722848.108238	3092685.89754	3087173.07937	3223678.39112	2985261.8624	1.0375764785209	0.0532176797043	0.927201265256436	0.612244897959184	0.813317885340435
Com_387_neg	8-Amino-7-oxononanoic acid	C9 H17 N O3	187.12048	7.877	Full match	No results	No results	2887936.13587	2730748.57077	3249468.50062	2816383.38192	2763399.71626	2996311.6204	3155207.18643	2814333.50689	3121311.77296	2786966.46656	3192573.70502	2897198.69815	3089734.61875	3074271.08906	0.982030523475077	-0.0261602277998	0.574010691850147	0.591836734693878	0.0638900018024065
Com_401_neg	Prolylglycine	C7 H12 N2 O3	172.0844	1.355	Full match	No results	No results	3193888.02289	2966531.10792	2557185.48161	2581032.53483	2546151.9952	3100212.68718	3092014.09514	2833839.40209	2718257.13737	2785014.28639	2654866.2525	2365552.94464	2572047.64607	2612023.46146	1.08065186947574	0.11190183568	0.127378134067926	0.653061224489796	0.255354557845939
Com_4036_neg	N2-Succinyl-L-glutamic acid 5-semialdehyde	C9 H13 N O6	231.07355	1.083	Full match	No results	No results	56919.7450957	66237.0937702	53958.1108572	66248.8942323	56465.5339301	66878.7276097	67872.8662335	77395.5760831	61007.7356534	53679.1701224	67666.9510807	62196.2313639	76279.0248162	70173.3861716	0.927802641926808	-0.108110140606	0.270201489197712	0.673469387755102	0.245405228845004
Com_4156_neg	tectorigenin	C16 H12 O6	300.06244	11.074	No results	No results	Full match	53813.1300986	57840.0057595	48595.0624293	50125.884303	54304.0768968	33691.9189545	70388.0053988	59578.7593907	61103.9433757	52605.9292172	65268.9117937	64346.9634058	60207.6760242	72545.6666584	0.846439663497804	-0.240520862295	0.081919061354053	0.816326530612245	0.709504997889968
Com_4257_neg	D-(+)-Galactosamine	C6 H13 N O5	179.07884	1.266	Full match	No results	No results	37223.088754	56777.7616685	60617.1192422	60669.2154848	63270.1854757	50451.4241558	61418.9744761	36516.4255945	55814.946496	50866.3396285	58171.6164085	62513.1779465	57669.9971596	68988.6780922	0.999709602791913	-0.000419015455399	0.983159734224573	0.530612244897959	0.397379375005718
Com_434_neg	Picolinic acid	C6 H5 N O2	123.03177	1.371	Partial match	Full match	Full match	2533872.03235	2149508.30933	2299277.78708	2598411.79026	2482907.06988	2335248.91294	2699001.66452	2288282.48281	2273308.05188	2387725.39117	2596316.73788	2420038.51719	2381665.28252	2352938.62709	1.02382909704556	0.0339749131677	0.539557918890297	0.612244897959184	0.0936163320356204
Com_437_neg	Butyric acid	C4 H8 O2	88.05225	1.774	Full match	No results	No results	334451.400549	1914780.33759	1783862.10642	2019227.21679	1999131.87998	2019906.02607	2083166.60433	1901633.6379	1949068.96305	2078480.77922	1959782.64854	1987036.49737	1947932.38441	2125641.98785	0.871318582657184	-0.198727782971	0.336911922999486	0.448979591836735	1.11937981546315
Com_43_neg	Glyceraldehyde	C3 H6 O3	90.03165	1.278	Full match	No results	No results	22899526.705	25348617.5131	15882211.0202	29023571.9527	24219229.7466	32248638.0511	18868876.5522	37856389.8538	31620482.2433	28718569.2699	38850538.3816	38925049.2761	46171733.8113	37418217.1971	0.649137137328629	-0.623404799338	0.00205066559401465	0.938775510204082	1.55467383682844
Com_4589_neg	AJ4900000	C2 H4 O5 S	139.97722	1.163	Invalid mass	No results	No results	43875.6824618	54344.914787	35575.1887858	43826.7345855	36658.5230403	52902.1393849	58630.3681969	44691.6739774	54312.2437668	44611.0784269	49128.6068468	42283.8636782	32558.1049325	44135.3712528	1.04520905214303	0.063791524437	0.693395577720255	0.469387755102041	0.146054355399548
Com_459_neg	1-(beta-D-ribofuranosyl)thymine	C10 H14 N2 O6	258.08435	1.211	Full match	No results	No results	1646049.82921	1354255.33966	1459117.65569	1931594.92366	1689791.18204	1444320.22414	1544472.29413	2589531.77045	1330667.63716	1385252.77154	1606220.56264	2207894.33282	1685348.05316	1856687.7141	0.874265413848277	-0.193856768121	0.288039673068419	0.612244897959184	0.407224931725313
Com_4651_neg	Propylparaben	C10 H12 O3	180.07824	11.545	No results	Full match	No results	48626.3101011	48676.6737863	42079.2141467	46833.4241887	53105.1104785	45828.8044136	47319.0557975	48195.7426542	52572.677983	51502.5075036	46855.6633659	48084.935264	48718.0925809	52822.3284775	0.953309637356694	-0.068983213675	0.158744098574049	0.714285714285714	0.243076253789198
Com_4902_neg	MFCD00059633	C14 H28 O3	244.20295	12.634	Full match	No results	No results	35039.6463036	37004.6176916	28928.1951762	39770.5218334	38140.9635957	39145.1906548	42365.1310204	39612.859698	39120.8018801	37588.0062659	36101.3017492	44226.1543672	48466.9275747	43627.0355464	0.901819915093592	-0.149088725199	0.111448508555323	0.714285714285714	0.352104863563111
Com_5002_neg	Glycocholic acid	C26 H43 N O6	465.30817	12.313	No results	Full match	Full match	38753.7295651	38020.9809201	39835.4332617	44624.3205109	43583.807375	43114.1547525	43749.5432434	36347.5907711	39052.6118237	42617.6029921	42673.7211731	41799.6098573	44736.9787834	41147.6821103	1.01146480441922	0.0164461198238	0.753028767159977	0.571428571428571	0.177896249822401
Com_511_neg	alpha-Ketoglutaric acid	C5 H6 O5	146.02124	1.194	Full match	No results	No results	1457622.03095	1685884.50692	2096472.84049	1986463.95031	1828786.49216	2054791.20188	2151316.03128	2104275.33575	1827085.08233	1815595.38478	1912737.55798	1989898.06428	1879172.37596	1644096.06084	1.00671662744441	0.00965764787993	0.985607436195126	0.571428571428571	0.178802327940188
Com_5484_neg	COSTUNOLIDE	C15 H20 O2	232.14745	11.416	Partial match	No results	Full match	29001.2853104	31201.5139767	28007.2817142	28292.6953848	31268.481498	28376.8753944	23712.6221649	31901.9996875	22016.9478109	23733.0686044	28108.0845675	26793.0276709	30824.1953922	34498.148923	1.01003299075094	0.0144024165567	0.80923432760023	0.530612244897959	0.123089594762238
Com_580_neg	N-Acetylalanine	C5 H9 N O3	131.05795	1.355	Not the top hit	Full match	No results	1517650.52792	1435080.16418	1461994.28861	1541579.20923	1361870.72174	1434475.55743	1859883.6831	1473922.1757	1416037.62234	1461472.16295	1507482.65261	1418698.10315	1334217.81478	1575739.74715	1.04171395748988	0.0589591847535	0.404867961583721	0.612244897959184	0.189999455636498
Com_5872_neg	Flavin mononucleotide	C17 H21 N4 O9 P	456.10652	1.019	Full match	No results	No results	18667.1349561	23442.1165274	24970.1071201	15739.9613935	22891.514659	21992.6983301	19348.7154406	19401.4329962	22328.8796128	14224.0151622	22499.3960662	13001.0107208	20786.7053498	18797.4706301	1.1222029229558	0.166333575654	0.250459919307312	0.673469387755102	0.438591882921112
Com_5910_neg	deoxyuridine	C9 H12 N2 O5	228.07381	1.073	Full match	No results	No results	14462.5739973	15364.1534089	16728.290811	15049.6927144	14240.0637161	12737.5877038	21981.9690779	18104.2998162	12714.2036736	16486.8204755	14071.0439471	17047.1935713	16984.5661246	25314.9373097	0.915850931257418	-0.126815298134	0.459447375336761	0.63265306122449	0.373442147070332
Com_5972_neg	2,2'-Bipyridine	C10 H8 N2	156.0685	5.824	Full match	No results	No results	18821.1140889	21617.4553042	14856.7682684	18645.4218475	15387.9188768	17145.465301	16384.0153311	21698.638371	18370.4907327	20009.3023637	20417.3096124	24130.2416315	17707.6893445	21639.4508807	0.853340932752338	-0.228805842533	0.0265153708422369	0.836734693877551	0.549544246772337
Com_6087_neg	D-Glucopyranosyl-(1->4)-D-glucopyranosyl-(1->4)-alpha-D-glucopyranose	C18 H32 O16	504.16967	1.058	Full match	No results	No results	21512.5078761	18561.3732339	14618.4387318	18538.432376	16974.8470087	17136.5463334	17406.1347102	20934.2918863	18215.6810685	16508.5588422	13736.7221243	20596.1782539	16629.6174514	16341.1188465	1.0145257018413	0.0208054145764	0.807271771027741	0.612244897959184	0.169430304339062
Com_609_neg	N6-Methyladenine	C6 H7 N5	149.06991	6.18	Partial match	Full match	No results	978489.981127	1494153.27128	1226766.49575	1578987.7621	1447617.92174	1610796.11151	688843.969017	1026069.30996	980200.758587	664687.040693	1598822.95713	1224953.90631	1292733.46171	1039438.3732	1.15315754838541	0.205589632458	0.405302079135703	0.653061224489796	0.586543582310709
Com_618_neg	L-Carnosine	C9 H14 N4 O3	226.10595	1.353	Full match	No results	No results	1501675.34602	1379247.65478	1229292.74596	1193005.98369	1399809.54986	1644868.61553	1418487.0161	1501830.86311	1374154.82526	1397946.00526	1461140.20096	1207423.51909	1308519.27671	1273169.25583	1.02543031162435	0.036229449409	0.668646940553405	0.571428571428571	0.115615080821005
Com_622_neg	2'-Deoxyadenosine	C10 H13 N5 O3	251.10093	1.356	Full match	No results	No results	1224640.17939	1179601.95424	1157373.63711	1412283.21467	1252368.645	1282224.48096	1431828.79138	1397067.16397	1142893.34848	1381860.43821	948659.560805	1576572.76185	1638450.51111	1409157.45565	0.941615574973308	-0.0867899111392	0.55347586639791	0.591836734693878	0.260916682727992
Com_623_neg	Oxalosuccinic acid	C6 H6 O7	190.01167	1.264	Full match	No results	No results	1139618.60289	1631295.50983	1305908.5061	1454923.19154	1541202.06891	1246943.18432	1372786.47282	1242275.49231	1211063.51699	1118705.27211	1203195.16335	1126378.29519	1245360.46919	1602702.57149	1.10777498967364	0.147664872138	0.14406769789044	0.795918367346939	0.421095962445483
Com_6286_neg	Nicotinamide	C6 H6 N2 O	122.04766	9.109	Full match	No results	No results	11679.7218225	13626.4238953	13201.5471259	14707.3387552	14519.1814488	13687.8484315	9175.2595733	15421.8513745	12810.3650437	15064.6008566	12579.7470086	12284.1818836	14528.2963525	12616.0019803	0.950603627835147	-0.0730841874089	0.445596248429151	0.428571428571429	0.218090701237585
Com_635_neg	Hexanoic acid	C6 H12 O2	116.08351	7.705	Full match	Full match	No results	1503785.29976	1450340.65717	1344242.02651	1309893.00736	1525415.55442	1607510.76855	1538394.20106	1495009.32403	1427426.18587	1348669.79783	1343980.2416	1535272.73601	1472540.99083	1409005.81207	1.02468887259314	0.0351859291412	0.511672018385459	0.63265306122449	0.0775423707098837
Com_640_neg	Mesaconic acid	C5 H6 O4	130.02645	1.094	Not the top hit	Full match	No results	1394357.75685	1480339.04973	1466422.55804	1613340.90361	1556659.17667	1593005.69128	1329276.41609	1537521.67465	1458264.07095	1335721.49842	1323976.21559	1437751.33035	1365696.08848	1423182.25835	1.05578649099125	0.0783181116548	0.140350110824001	0.755102040816326	0.184857534631947
Com_6421_neg	Pyrazinoic acid	C5 H4 N2 O2	124.02775	3.882	Full match	No results	No results	13147.150798	13564.8084903	10971.4694386	5561.67444306	7130.08418292	9154.48316931	5576.03326448	7392.29434234	6889.23589733	9888.40692759	12190.9950847	13397.3492841	16700.6686309	12294.4437794	0.826703466659664	-0.274558158352	0.292418734276971	0.653061224489796	0.697371013212442
Com_665_neg	N-Acetyl-DL-glutamic acid	C7 H11 N O5	189.06326	1.209	No results	Full match	No results	1268357.21195	313627.382552	1170021.26607	1332802.2755	1492746.51792	1343571.07007	1289588.42571	1427241.31593	1242484.19312	1248553.30359	1220046.78994	247772.744365	479644.691401	1208711.15046	1.16061450546445	0.214888865049	0.545215489510567	0.693877551020408	0.969163260398637
Com_6779_neg	PYRIDOXAMINE	C8 H12 N2 O2	168.08916	8.085	Full match	No results	No results	6654.80491031	10107.7503047	9816.46204766	9123.23910915	6508.69622548	9892.27842546	8241.08203135	7383.10753486	9571.7570594	9915.42542156	10276.3127529	12669.1453484	12270.0967698	9086.42692509	0.847862679071137	-0.238097471921	0.121119939189461	0.73469387755102	0.64647503072512
Com_678_neg	Dihydrothymine	C5 H8 N2 O2	128.05823	1.356	Full match	No results	No results	1343648.5801	1422166.2309	1126498.91523	1261463.06838	1341086.86373	1436168.2144	1184030.57855	1178606.60904	1216856.37191	1261841.32972	1252756.32097	1250245.70307	984732.449876	974183.057187	1.12265222319625	0.166911076825	0.0559921811198575	0.795918367346939	0.401973490835452
Com_696_neg	Valeric acid	C5 H10 O2	102.06794	2.984	Partial match	Full match	No results	1175094.01568	1227569.89889	1152665.38635	1301075.09674	994771.347469	1370162.42918	1320135.07115	1240814.18499	1306845.45751	1229011.16568	1308588.39398	1221353.87426	1372968.05521	1268778.47472	0.954529502747938	-0.0671383055239	0.282215286210023	0.653061224489796	0.198080808362557
Com_705_neg	L-Ornithine	C5 H12 N2 O2	132.08956	1.306	Full match	No results	No results	965972.088131	984169.683102	1289488.04365	965976.615082	1381181.39786	1358969.35368	1350550.15008	774968.765396	961630.756594	883354.970662	532866.124362	861484.579303	766984.664765	767664.590534	1.49511180960747	0.580253378159	0.001375901590072	1	1.44503907084574
Com_70_neg	L-(+)-Lysine	C6 H14 N2 O2	146.10537	1.418	Full match	No results	No results	13351472.4984	14189295.7964	13376443.9683	14210282.4235	151003.934761	14692610.6798	14522319.7615	14119239.4153	13255956.4303	13572547.6539	13767017.5647	21385859.6049	31601655.2612	17510007.9812	0.674801436593721	-0.567465049886	0.246906392617849	0.36734693877551	3.12483702204926
Com_7236_neg	1,2-Cyclohexadione	C6 H8 O2	112.05226	2.428	Full match	No results	No results	3478.86969155	1990.03721292	2808.0519826	2265.23739727	1974.59076429	2042.71243466	1767.57923652	2711.98194251	1765.21479153	1814.28609467	7992.86276454	2054.75813569	2681.38160839	1779.47695452	0.78495713072554	-0.349314229391	0.632105394732031	0.469387755102041	0.523169770627564
Com_724_neg	gamma-L-Glutamylputrescine	C9 H19 N3 O3	217.14206	1.364	Full match	No results	No results	1132024.84265	1085221.81449	1230585.0641	1223285.72545	1100523.02891	1270130.26794	979327.127145	1077799.29744	1178566.56634	1091254.79092	1118223.95101	1230540.43418	1127001.11677	1135003.39245	1.00787952401526	0.0113231978721	0.893704714529523	0.551020408163265	0.0492010762640744
Com_7286_neg	3-Methylbutanoic acid	C5 H10 O2	102.06775	2.453	Full match	No results	No results	3507.92244695	3305.49893935	3785.07907653	3546.99559314	3305.84147997	3035.25055742	5895.2082901	8148.39972574	4307.52291132	2863.30792478	4661.98976983	4244.06068429	3174.58398278	3247.92878687	0.860805726115496	-0.216240420093	0.481289907741287	0.551020408163265	0.649875669913973
Com_729_neg	N(2)-succinyl-L-arginine	C10 H18 N4 O5	274.12674	1.346	Full match	No results	No results	1158066.67287	1181546.56709	823996.177356	893727.217933	1159215.56691	1288964.82094	1069852.72758	911557.23428	1160888.07698	1079603.03697	1038362.49148	906856.622532	834981.692606	834508.140758	1.11949777711077	0.162851663559	0.190403236664809	0.673469387755102	0.374643664205779
Com_7381_neg	N-Acetyl-L-methionine	C7 H13 N O3 S	191.05771	2.772	No match	Invalid mass	No results	5355.12552969	4746.34963705	5516.71979283	4857.1689528	5830.14601753	5491.25000936	4787.62131681	5648.60293463	3398.3945173	5040.50559793	4832.45684869	7282.03135775	5933.0961039	3633.20947688	1.02281585904711	0.0325464352574	0.651112874569437	0.489795918367347	0.332582713001107
Com_753_neg	Levulinic acid	C5 H8 O3	116.04707	1.885	Full match	No results	No results	1079379.77339	1152938.11504	939897.627901	1019794.35033	955527.929142	996663.360717	256119.891479	988980.256792	1141219.52174	398319.48067	841390.853339	583110.975567	858525.513687	396698.080401	1.2288825580484	0.297347046697	0.466929146720568	0.714285714285714	1.02600434754683
Com_755_neg	Cytidine	C9 H13 N3 O5	243.08478	1.343	Full match	No results	No results	996416.423703	1103163.23958	827084.865436	124013.422866	960840.405355	1061600.16916	1135356.57105	986868.87606	145772.033355	1175800.09154	1016946.6826	1005271.75003	812853.005476	941810.636496	1.02023754861721	0.0289051034822	0.996242972007242	0.551020408163265	0.953666817561826
Com_7737_neg	3-(4-methylpent-3-en-1-yl)pent-2-enedioyl-CoA	C32 H50 N7 O19 P3 S	961.20907	1.075	Full match	No results	No results	1699.60547964	1897.88518358	3346.76356199	1815.00449742	1214.29091276	1431.20129766	1065.89010981	2129.7634987	1727.74486758	774.322134964	1225.03583175	1680.66126744	1260.81359222	1397.22674382	1.22314334233869	0.290593485765	0.356220850973292	0.612244897959184	0.608661699159658
Com_779_neg	2-Keto-glutaramic acid	C5 H7 N O4	145.03719	1.356	Full match	No results	No results	1027559.3748	1024977.46312	810770.678359	858168.847279	1180261.90619	970038.272618	893893.877752	805547.038395	846474.980708	978454.017517	906299.532336	983330.880776	967455.053103	757124.138348	1.08342850367025	0.115603951951	0.23696581667452	0.693877551020408	0.262741930477484
Com_782_neg	4-Aminobenzoic acid	C7 H7 N O2	137.04735	6.715	Full match	Full match	No results	844657.645837	1134127.73575	867553.642593	870895.134153	682396.418397	910789.828245	955028.756111	842470.498891	881824.936625	852192.483186	844023.395061	919821.439108	825264.802012	905340.902135	1.03203964353207	0.0454983897812	0.717598533851171	0.63265306122449	0.26540691490101
Com_790_neg	Phenylpyruvic acid	C9 H8 O3	164.047	6.718	Full match	Full match	No results	744429.99912	913241.828492	560972.795399	832646.9031	937718.142808	1119165.08323	625630.119071	1018607.31103	1008080.59428	450443.572711	732704.070213	744466.154675	932700.527876	477647.886889	1.06881245662784	0.0960087271185	0.585780871458444	0.551020408163265	0.459483749970899
Com_801_neg	2-Aminoadipic acid	C6 H11 N O4	161.06844	1.347	Full match	Full match	No results	996947.877602	954414.956041	789308.971968	987613.870646	1051778.41556	1093678.66739	831186.514879	865872.473497	678184.398772	930981.742063	847777.43216	820565.063863	806787.973142	936354.185379	1.1390304544513	0.187806321145	0.0569044957946439	0.795918367346939	0.547844883698425
Com_824_neg	Biacetyl	C4 H6 O2	86.0364	1.197	Full match	No results	No results	979488.85523	783810.845013	783738.764727	763531.691173	858576.308542	754540.204758	1082750.15315	746189.924399	869717.606808	775005.828059	690569.503346	906233.791922	696966.091604	793860.096125	1.09635663999151	0.132717176996	0.208345531537989	0.673469387755102	0.29743165626042
Com_82_neg	L-(+)-Alanine	C3 H7 N O2	89.04759	1.546	Full match	No results	No results	19035978.2765	13271073.6208	19043694.5069	10558877.7148	14317079.5637	10359765.8492	20002764.3177	19008299.5822	15752417.4739	19911963.7602	24281148.5321	14419846.6864	21669270.7597	20024778.943	0.789153983807745	-0.341621261061	0.0685597267066651	0.795918367346939	1.01492118965162
Com_848_neg	trans-Aconitic acid	C6 H6 O6	174.016	1.14	Not the top hit	Full match	Full match	604617.446113	778272.3847	966550.297994	789475.204903	814043.991037	736196.904475	639065.561196	709152.806727	638827.404957	535592.083609	569889.626927	616937.202628	796568.729018	628204.435678	1.18532092814589	0.245277724743	0.0527537670151564	0.795918367346939	0.619201599190209
Com_868_neg	Citrulline	C6 H13 N3 O3	175.09524	1.31	Partial match	No results	Full match	674376.608595	671873.939637	664158.727869	677739.253048	988730.932385	870979.409574	585134.989324	519599.744828	573769.119284	506744.567956	482795.165479	562637.75624	494475.122422	464917.522617	1.42387814664926	0.509825687915	0.0017882085100193	1	1.17665428588043
Com_883_neg	Acetylcarnitine	C9 H17 N O4	203.11664	10.576	Full match	No results	No results	604982.064048	900242.717281	640130.533342	791175.200998	776771.010763	855141.714976	501952.015749	709647.560277	657024.846592	518032.524828	896212.33443	660124.951875	870809.544716	835000.007915	0.98514499408896	-0.0215920181777	0.875460469397221	0.448979591836735	0.145860825218923
Com_88_neg	Adenine	C5 H5 N5	135.05443	2.224	Partial match	Full match	Full match	19333836.4442	21161320.172	20372139.1814	19931922.4148	21948886.1555	23586544.3741	17419655.029	7243162.32822	16875002.671	15807432.9587	19199620.0018	17756564.5688	18819881.0053	17688037.4318	1.26778977761469	0.34231554048	0.0812099789764517	0.918367346938776	1.16877600149526
Com_89_neg	L-Proline	C5 H9 N O2	115.06315	1.354	Full match	No results	No results	20051057.0497	20795407.2755	19058661.0377	19175693.6696	20171592.2609	17999406.2807	21051211.6926	18949920.7364	16740357.2787	19587257.3367	22361447.9626	18807778.2355	18138347.2493	21169693.8766	1.01877080251065	0.0268295183597	0.622790911274719	0.591836734693878	0.142738045370601
Com_91_neg	Ketoleucine	C6 H10 O3	130.06295	5.462	Full match	No results	No results	14141494.3595	14895591.7048	9288914.17396	11846376.9602	14851400.3721	22866666.0825	9301383.69941	18813639.6795	16469746.9724	8010666.09137	14833145.5066	12873523.9188	19502874.1434	10166457.4585	0.965449244459261	-0.0507276789964	0.839000305597902	0.551020408163265	0.46697714883368
Com_973_neg	Nudifloramide	C7 H8 N2 O2	152.05824	7.075	Full match	No results	No results	749396.613963	771230.560724	723738.252533	673899.808855	795603.270193	818108.477031	852530.624147	797156.833381	770891.95898	735669.197484	761513.875169	744990.445354	786896.948012	802489.104151	0.997203361045629	-0.00404034948706	0.881721841751674	0.510204081632653	0.025973937796473
Com_997_neg	2-Ethyl-2-hydroxysuccinic acid	C6 H10 O5	162.05239	1.355	Full match	No results	No results	642260.469635	727267.072543	715351.934466	383636.362323	752970.291945	622431.772085	651417.076175	811283.012972	600432.642797	697662.876796	697226.087533	524739.159163	662236.281477	678927.167961	0.962081974226002	-0.0557682707768	0.624702205244739	0.510204081632653	0.357335051464063
Com_9_neg	Succinic acid	C4 H6 O4	118.02646	1.183	Full match	Full match	No results	143348097.892	132265327.044	151475013.015	136453459.413	140873013.085	132745939.63	171266061.75	134308161.834	135694979.522	129841280.179	132952617.479	136470454.311	130532332.415	147529634.865	1.06449440639688	0.0901683688746	0.153204655793376	0.714285714285714	0.219775229542678
