# Supplementary material for: Integrative transcriptomic and metabolomic analysis to elucidate the effect of gossypol on Enterobacter sp. GD5
Source: PLoS One. 2024 Aug 6;19(8):e0306597. doi: 10.1371/journal.pone.0306597 (PMC11302909; doi:10.1371/journal.pone.0306597)
Supplement: S4 Table — (XLS) [file pone.0306597.s004.xls]

Gene_id	readcount_Gossypol	readcount_Control	log2FoldChange	pval	padj	gene_name	description	swissprot_percentIdentity	swissprot_score	swissprot_eValue	swissprot_description
D0Z05_03340	974.747915526479	238.400466596065	2.0316	0.00097358	0.03516	-//-	91.0112359550562	1322	1.1e-144	Exodeoxyribonuclease III OS=Escherichia coli (strain K12) GN=xthA PE=1 SV=4
D0Z05_03720	414.136046239229	76.2645284095205	2.441	3.8859e-07	7.6182e-05	-//-	83.6065573770492	563	5.1e-57	Protein SufA OS=Escherichia coli (strain K12) GN=sufA PE=1 SV=1
D0Z05_03725	1319.89053259106	254.319099402527	2.3757	2.1839e-08	9.9901e-06	-//-	95.9677419354839	2503	2.3e-281	FeS cluster assembly protein SufB OS=Escherichia coli (strain K12) GN=sufB PE=1 SV=2
D0Z05_03730	562.008416744694	116.266408582565	2.2732	3.0485e-08	1.2551e-05	-//-	91.9354838709677	1168	7.3e-127	Probable ATP-dependent transporter SufC OS=Escherichia coli (strain K12) GN=sufC PE=1 SV=1
D0Z05_03735	1146.880880825	246.228606939083	2.2196	2.0241e-08	9.9901e-06	-//-	82.6603325415677	1841	1.1e-204	FeS cluster assembly protein SufD OS=Escherichia coli (strain K12) GN=sufD PE=1 SV=1
D0Z05_03740	1238.2318908177	324.862394273074	1.9304	5.1752e-07	9.2635e-05	-//-	90.3940886699507	1917	1.7e-213	Cysteine desulfurase OS=Enterobacter sp. (strain 638) GN=sufS PE=3 SV=1
D0Z05_03745	194.313136662277	54.0692374940484	1.8455	0.00056607	0.024523	-//-	91.1290322580645	599	3.9e-61	Cysteine desulfuration protein SufE OS=Enterobacter sp. (strain 638) GN=sufE PE=3 SV=1
D0Z05_03865	13500.3118851881	3540.51011828879	1.931	1.1266e-07	2.899e-05	-//-	38.0952380952381	282	2.5e-24	Small heat shock protein ibp OS=Buchnera aphidicola subsp. Acyrthosiphon pisum (strain APS) GN=ibp PE=3 SV=1
D0Z05_03940	585.627984284026	284.418259645036	1.042	0.0015862	0.049708	-//-	92.4882629107981	1051	2.4e-113	Ribonuclease T OS=Enterobacter sp. (strain 638) GN=rnt PE=3 SV=1
D0Z05_03945	2052.72111273648	898.179420855518	1.1925	3.9151e-06	0.00048844	-//-	94.0740740740741	668	3.8e-69	Lactoylglutathione lyase OS=Escherichia coli O157:H7 GN=gloA PE=3 SV=1
D0Z05_03950	5605.05109491961	1319.93505162027	2.0863	7.3057e-13	1.9813e-09	-//-	88.2191780821918	1695	8.3e-188	N-ethylmaleimide reductase OS=Escherichia coli (strain K12) GN=nemA PE=2 SV=1
D0Z05_04040	2203.68696510341	1061.73818962767	1.0535	0.00028393	0.015181	-//-	89.6414342629482	2292	6.8e-257	Dipeptide and tripeptide permease A OS=Enterobacter sp. (strain 638) GN=dtpA PE=3 SV=1
D0Z05_05090	997.951047454509	443.804078240293	1.169	7.1146e-05	0.0052305	-//-	90.9722222222222	681	1.3e-70	Multiple antibiotic resistance protein MarR OS=Escherichia coli (strain K12) GN=marR PE=1 SV=2
D0Z05_05290	903.362334335431	173.821967027994	2.3777	5.4232e-05	0.0044655	-//-	38.1679389312977	410	6.8e-39	HTH-type transcriptional regulator AlsR OS=Bacillus subtilis (strain 168) GN=alsR PE=3 SV=1
D0Z05_05310	7062.95233321687	1097.69715781688	2.6858	3.4068e-07	7.0129e-05	-//-	54.3103448275862	678	5.0e-70	Thiol:disulfide interchange protein DsbG OS=Escherichia coli (strain K12) GN=dsbG PE=1 SV=2
D0Z05_05315	5118.52312024118	712.121728510351	2.8455	2.7345e-05	0.0026181	-//-	29.3413173652695	128	2.2e-06	RNA polymerase sigma factor SigZ OS=Bacillus subtilis (strain 168) GN=sigZ PE=3 SV=1
D0Z05_05320	3600.99066087572	350.859485539368	3.3594	1.5519e-07	3.7583e-05	-//-	--	--	--	--
D0Z05_05645	456.140474677677	196.940386248745	1.2117	0.00054424	0.024355	-//-	79.0368271954674	1424	2.1e-156	Uncharacterized protein YncE OS=Escherichia coli O157:H7 GN=yncE PE=3 SV=1
D0Z05_05925	294.283020534749	93.1558727605002	1.6595	0.0005305	0.024267	-//-	--	--	--	--
D0Z05_06915	2240.87054635139	1099.63725104541	1.027	0.00036203	0.017535	-//-	92.2222222222222	1705	5.7e-189	Peptide chain release factor 1 OS=Citrobacter koseri (strain ATCC BAA-895 / CDC 4225-83 / SGSC4696) GN=prfA PE=3 SV=1
D0Z05_07610	2785.50672097457	1326.97892984877	1.0698	6.4921e-05	0.0049497	-//-	79.9363057324841	1251	2.2e-136	High-affinity zinc uptake system protein ZnuA OS=Escherichia coli (strain K12) GN=znuA PE=1 SV=4
D0Z05_07615	5016.53289203375	2758.78386208941	0.86266	0.0011356	0.039623	-//-	91.2350597609562	1177	6.7e-128	Zinc import ATP-binding protein ZnuC OS=Salmonella paratyphi A (strain ATCC 9150 / SARB42) GN=znuC PE=3 SV=1
D0Z05_08945	781.581579378712	269.722980471004	1.5349	2.3179e-06	0.0003181	-//-	66.2337662337662	1335	4.9e-146	Uncharacterized protein YeiB OS=Escherichia coli (strain K12) GN=yeiB PE=4 SV=2
D0Z05_08950	2955.29077590362	864.334618497877	1.7736	0.00014352	0.0093787	-//-	80.6306306306306	885	4.3e-94	GTP cyclohydrolase 1 OS=Citrobacter koseri (strain ATCC BAA-895 / CDC 4225-83 / SGSC4696) GN=folE PE=3 SV=1
D0Z05_09035	639.957405160863	300.875027968153	1.0888	0.00029422	0.01553	-//-	70.7762557077626	830	1.1e-87	Lipid A 1-diphosphate synthase OS=Escherichia coli (strain K12) GN=lpxT PE=1 SV=2
D0Z05_09095	920.763906586865	486.610056608512	0.92007	0.00071907	0.028742	-//-	79.7872340425532	378	1.1e-35	50S ribosomal protein L25 OS=Klebsiella pneumoniae subsp. pneumoniae (strain ATCC 700721 / MGH 78578) GN=rplY PE=3 SV=1
D0Z05_09740	1969.616103971	438.958447085229	2.1658	4.1497e-06	0.00050248	-//-	90.5339805825243	1861	5.3e-207	Divalent metal cation transporter MntH OS=Enterobacter sp. (strain 638) GN=mntH PE=3 SV=1
D0Z05_10175	141.161455680708	34.0071096147131	2.0534	5.8343e-06	0.00068627	-//-	48.1132075471698	279	4.2e-24	Right origin-binding protein OS=Escherichia coli (strain K12) GN=rob PE=1 SV=1
D0Z05_10430	1294.92978279025	240.75127896257	2.4273	8.3041e-06	0.000924	-//-	83.5589941972921	2225	4.1e-249	Membrane-bound lytic murein transglycosylase F OS=Enterobacter sp. (strain 638) GN=mltF PE=3 SV=1
D0Z05_10560	5622.52320611266	821.63414572951	2.7746	0.00093857	0.034501	-//-	79.136690647482	609	2.7e-62	Thioredoxin-2 OS=Escherichia coli (strain K12) GN=trxC PE=1 SV=1
D0Z05_10565	853.406513356398	291.552770452706	1.5495	3.5221e-06	0.00045314	-//-	81.0344827586207	998	3.5e-107	DTW domain-containing protein YfiP OS=Escherichia coli (strain K12) GN=yfiP PE=3 SV=2
D0Z05_10570	2516.62481273028	1178.43042501546	1.0946	0.0003397	0.01665	-//-	82.9378531073446	3755	0.0e+00	Protein lysine acetyltransferase Pka OS=Escherichia coli (strain K12) GN=pka PE=1 SV=1
D0Z05_10615	19878.6547502417	8165.49120085772	1.2836	3.7653e-05	0.0032982	-//-	91.365227537923	3898	0.0e+00	Chaperone protein ClpB OS=Shigella flexneri GN=clpB PE=3 SV=2
D0Z05_10715	5478.97092040903	2655.43724820647	1.045	0.00057956	0.024598	-//-	97.877358490566	2074	1.2e-231	Signal recognition particle protein OS=Escherichia coli (strain K12) GN=ffh PE=1 SV=1
D0Z05_11205	106.270731690589	20.4614966843459	2.3768	0.00048221	0.022306	-//-	85.5614973262032	822	7.3e-87	Glucitol/sorbitol permease IIC component OS=Escherichia coli (strain K12) GN=srlA PE=1 SV=1
D0Z05_13275	1534.10236215855	343.954409326116	2.1571	5.7759e-07	9.9081e-05	-//-	83.1521739130435	1609	8.1e-178	Putative tagatose-6-phosphate ketose/aldose isomerase OS=Escherichia coli (strain K12) GN=agaS PE=1 SV=1
D0Z05_13280	804.816361512212	171.367322387262	2.2316	6.0771e-05	0.0048114	-//-	93.7062937062937	1382	1.3e-151	D-tagatose-1,6-bisphosphate aldolase subunit KbaY OS=Enterobacter sp. (strain 638) GN=kbaY PE=3 SV=1
D0Z05_13285	362.149348564281	149.798914364556	1.2736	0.0012578	0.042232	-//-	50.853889943074	1339	2.3e-146	PTS system maltose- and glucose-specific EIICB component OS=Escherichia coli (strain K12) GN=malX PE=1 SV=3
D0Z05_13290	224.049297433276	71.7155699767982	1.6435	0.00017684	0.010599	-//-	35.9173126614987	650	1.3e-66	Cystathionine beta-lyase PatB OS=Bacillus subtilis (strain 168) GN=patB PE=1 SV=1
D0Z05_13295	773.942498172804	320.278500343128	1.2729	0.00016225	0.0099701	-//-	--	--	--	--
D0Z05_14715	1650.59455899883	598.837361951297	1.4627	2.2886e-06	0.0003181	-//-	89.7560975609756	1843	6.9e-205	High-affinity gluconate transporter OS=Escherichia coli (strain K12) GN=gntT PE=1 SV=3
D0Z05_15120	4578.04518804658	1521.8493182948	1.5889	5.2999e-08	1.8183e-05	-//-	90	2144	8.9e-240	Glutathione reductase OS=Escherichia coli (strain K12) GN=gor PE=1 SV=1
D0Z05_15715	25052.8892044897	2160.16574626138	3.5358	1.9825e-09	1.166e-06	-//-	87.7410468319559	3393	0.0e+00	Catalase-peroxidase OS=Enterobacter sp. (strain 638) GN=katG PE=3 SV=1
D0Z05_16415	262.574853202384	129.897871135533	1.0154	0.00078785	0.031188	-//-	78.2608695652174	170	7.3e-12	50S ribosomal protein L34 OS=Yersinia pseudotuberculosis serotype IB (strain PB1/+) GN=rpmH PE=3 SV=1
D0Z05_16500	31576.4789208767	14245.334236652	1.1484	0.00019327	0.011085	-//-	89.4366197183099	673	1.0e-69	Small heat shock protein IbpB OS=Enterobacter sp. (strain 638) GN=ibpB PE=3 SV=1
D0Z05_16515	605.365262430926	185.77818921441	1.7042	0.00062197	0.025779	-//-	86.1111111111111	2408	2.6e-270	PTS system alpha-glucoside-specific EIICB component OS=Klebsiella pneumoniae GN=aglA PE=3 SV=1
D0Z05_16520	704.192832341652	168.678584768856	2.0617	4.2396e-08	1.5868e-05	-//-	94.3181818181818	2207	4.3e-247	6-phospho-alpha-glucosidase OS=Klebsiella pneumoniae GN=aglB PE=1 SV=1
D0Z05_17580	626.007294380726	136.776211220962	2.1944	0.00018428	0.010838	-//-	29.8765432098765	473	4.9e-46	Putative tartrate transporter OS=Agrobacterium vitis GN=ttuB PE=2 SV=1
D0Z05_17585	606.292431253205	170.527838371454	1.83	0.001272	0.042232	-//-	48.8599348534202	686	7.1e-71	2-dehydro-3-deoxygluconokinase OS=Bacillus subtilis (strain 168) GN=kdgK PE=2 SV=1
D0Z05_18695	352.394585410237	148.592732571545	1.2458	5.8713e-05	0.0047396	-//-	88.2352941176471	312	4.9e-28	Uncharacterized protein YjfY OS=Escherichia coli O157:H7 GN=yjfY PE=3 SV=1
D0Z05_18805	5260.24340709696	2554.72667216644	1.042	0.00080508	0.031512	-//-	87.6777251184834	996	5.5e-107	Peptide methionine sulfoxide reductase MsrA OS=Enterobacter sp. (strain 638) GN=msrA PE=3 SV=1
D0Z05_19425	2689.32952304556	892.800189389119	1.5908	0.00022544	0.012375	-//-	79.9163179916318	2944	0.0e+00	Inner membrane protein YjiY OS=Escherichia coli (strain K12) GN=yjiY PE=1 SV=2
D0Z05_19645	9462.3518567783	4292.64181188857	1.1403	9.3652e-05	0.0065291	-//-	76.8339768339768	992	2.0e-106	Deoxyribose-phosphate aldolase OS=Edwardsiella ictaluri (strain 93-146) GN=deoC PE=3 SV=1
D0Z05_19650	5045.13033023487	2391.10365184225	1.0772	0.00031568	0.01585	-//-	93.4090909090909	2057	1.1e-229	Thymidine phosphorylase OS=Enterobacter sp. (strain 638) GN=deoA PE=3 SV=1
D0Z05_19805	2682.64228715035	354.833548583564	2.9184	3.2302e-06	0.00042899	-//-	90.272373540856	1212	6.0e-132	UPF0246 protein CKO_03380 OS=Citrobacter koseri (strain ATCC BAA-895 / CDC 4225-83 / SGSC4696) GN=CKO_03380 PE=3 SV=1
D0Z05_19815	6697.0744097039	3797.24859675702	0.81858	0.0009333	0.034501	-//-	88.9589905362776	1456	3.7e-160	Transaldolase 2 OS=Pectobacterium atrosepticum (strain SCRI 1043 / ATCC BAA-672) GN=tal2 PE=3 SV=1
D0Z05_19840	7390.38071539462	3231.14960644232	1.1936	7.2558e-05	0.0052407	-//-	72.9658792650919	1418	1.1e-155	Chaperone protein DnaJ OS=Erwinia tasmaniensis (strain DSM 17950 / Et1/99) GN=dnaJ PE=3 SV=1
D0Z05_19845	1227.41718384171	536.090671624231	1.1951	0.0012117	0.041227	-//-	80.1033591731266	1523	7.9e-168	Na(+)/H(+) antiporter NhaA OS=Enterobacter sp. (strain 638) GN=nhaA PE=3 SV=1
D0Z05_19850	1236.38825392746	459.770377244466	1.4271	0.00031313	0.01585	-//-	91.8918918918919	1447	3.9e-159	Transcriptional activator protein NhaR OS=Escherichia coli (strain K12) GN=nhaR PE=1 SV=1
D0Z05_21670	4261.88054662259	535.958451097064	2.9913	1.1845e-05	0.0011894	-//-	93.75	1575	6.0e-174	Ferrochelatase OS=Enterobacter sp. (strain 638) GN=hemH PE=3 SV=1
D0Z05_21675	1304.82668975438	330.604190202823	1.9807	6.6532e-08	2.107e-05	-//-	89.8617511520737	2083	1.0e-232	Inosine-guanosine kinase OS=Escherichia coli O6:H1 (strain CFT073 / ATCC 700928 / UPEC) GN=gsk PE=3 SV=1
D0Z05_21705	2018.13819369888	908.419255735077	1.1516	0.0011332	0.039623	-//-	87.1394230769231	3617	0.0e+00	Copper-exporting P-type ATPase A OS=Salmonella typhi GN=copA PE=3 SV=3
D0Z05_21720	1093.70288109849	473.139855493141	1.2089	0.00019763	0.011146	-//-	87.4172185430464	1318	3.6e-144	Protein QmcA OS=Escherichia coli O6:H1 (strain CFT073 / ATCC 700928 / UPEC) GN=qmcA PE=3 SV=1
D0Z05_21725	2368.49215946348	719.799293213757	1.7183	3.2896e-07	7.0129e-05	-//-	--	--	--	--
D0Z05_21765	352.376132473751	155.607434546361	1.1792	0.00033799	0.01665	-//-	--	--	--	--
D0Z05_21810	769.8762929792	322.68708906409	1.2545	0.001064	0.037764	-//-	45.4011741682975	1140	2.6e-123	PTS system glucose-specific EIICBA component OS=Staphylococcus saprophyticus subsp. saprophyticus (strain ATCC 15305 / DSM 20229) GN=ptsG PE=3 SV=2
D0Z05_21945	353.314159337595	111.449975756939	1.6646	1.0965e-07	2.899e-05	-//-	--	--	--	--
D0Z05_21950	1431.51606921541	358.653977372352	1.9969	9.6251e-13	1.9813e-09	-//-	37.292817679558	590	1.1e-59	Uncharacterized protein Rv0906 OS=Mycobacterium tuberculosis (strain ATCC 25618 / H37Rv) GN=Rv0906 PE=1 SV=1
D0Z05_21955	847.018634191575	232.363719793354	1.866	4.1849e-07	7.8316e-05	-//-	83.1858407079646	510	6.7e-51	Transcriptional activator RamA OS=Klebsiella pneumoniae GN=ramA PE=3 SV=1
D0Z05_22320	103070.67909429	12365.6632502189	3.0592	2.2214e-11	3.0485e-08	-//-	98.3957219251337	971	3.8e-104	Alkyl hydroperoxide reductase subunit C OS=Salmonella typhi GN=ahpC PE=3 SV=2
D0Z05_22325	30379.6433289516	3941.56142234913	2.9463	9.0146e-10	7.4226e-07	-//-	92.7063339731286	2459	3.1e-276	Alkyl hydroperoxide reductase subunit F OS=Salmonella typhimurium (strain LT2 / SGSC1412 / ATCC 700720) GN=ahpF PE=1 SV=1
D0Z05_22335	884.013302719584	259.889887219979	1.7662	0.00031466	0.01585	-//-	85.4368932038835	1886	6.7e-210	Uncharacterized zinc-type alcohol dehydrogenase-like protein YbdR OS=Escherichia coli (strain K12) GN=ybdR PE=3 SV=1
D0Z05_22425	303.97513878964	76.4293296324811	1.9918	3.0096e-05	0.0028161	-//-	86.6141732283465	598	4.7e-61	Putative fluoride ion transporter CrcB OS=Escherichia coli O17:K52:H18 (strain UMN026 / ExPEC) GN=crcB PE=3 SV=1
D0Z05_22440	3759.68023128753	1617.39301187145	1.2169	9.1437e-05	0.0064905	-//-	92.5233644859813	1585	4.2e-175	Lipoyl synthase OS=Yersinia pseudotuberculosis serotype I (strain IP32953) GN=lipA PE=3 SV=1
D0Z05_22445	3054.32566473077	964.987852521347	1.6623	2.2017e-05	0.0021582	-//-	64.8208469055375	1052	2.6e-113	Uncharacterized HTH-type transcriptional regulator YbeF OS=Escherichia coli (strain K12) GN=ybeF PE=3 SV=3
D0Z05_22450	4540.30746433713	1932.28365623509	1.2325	0.0001501	0.0095179	-//-	88.2629107981221	993	1.2e-106	Octanoyltransferase OS=Enterobacter sp. (strain 638) GN=lipB PE=3 SV=1
D0Z05_22620	540.694874768049	257.730290531499	1.069	0.0013074	0.042718	-//-	89.0052356020942	1794	2.9e-199	N-acetylglucosamine-6-phosphate deacetylase OS=Escherichia coli O157:H7 GN=nagA PE=3 SV=1
D0Z05_22625	1109.98625684121	427.694094732141	1.3759	8.9664e-06	0.00094653	-//-	95.4887218045113	1338	1.5e-146	Glucosamine-6-phosphate deaminase OS=Escherichia coli (strain UTI89 / UPEC) GN=nagB PE=3 SV=1
D0Z05_22985	898.656211163149	431.158747341603	1.0596	0.0015938	0.049708	-//-	83.5294117647059	1095	2.2e-118	Molybdate-binding periplasmic protein OS=Escherichia coli (strain K12) GN=modA PE=1 SV=1
D0Z05_23205	1266.6234085358	497.957912757206	1.3469	7.0536e-05	0.0052305	-//-	47.6744186046512	178	1.6e-12	Uncharacterized protein YbiJ OS=Escherichia coli O6:H1 (strain CFT073 / ATCC 700928 / UPEC) GN=ybiJ PE=3 SV=1
D0Z05_23255	34474.1860113361	7175.09131527202	2.2644	2.0925e-06	0.00030768	-//-	97.6047904191617	827	1.7e-87	DNA protection during starvation protein OS=Enterobacter cloacae GN=dps PE=3 SV=1
D0Z05_23270	1049.53620589143	489.894562887393	1.0992	0.00071884	0.028742	-//-	83.0798479087453	2297	1.9e-257	Phosphoethanolamine transferase OpgE OS=Escherichia coli (strain K12) GN=opgE PE=1 SV=1
D0Z05_23310	1040.565927269	222.957190436027	2.2225	0.00019387	0.011085	-//-	37.7637130801688	872	2.8e-92	Aryl-phospho-beta-D-glucosidase BglC OS=Bacillus subtilis (strain 168) GN=bglC PE=1 SV=1
D0Z05_23495	3021.92377715885	380.594151847048	2.9891	4.3111e-10	4.4372e-07	-//-	89.6551724137931	429	1.3e-41	Glutaredoxin-1 OS=Salmonella typhimurium (strain LT2 / SGSC1412 / ATCC 700720) GN=grxA PE=3 SV=1
D0Z05_23735	3193.83526897501	1198.51297403804	1.414	8.3997e-07	0.00013833	-//-	47.2843450479233	731	4.4e-76	Uncharacterized protein YbjX OS=Escherichia coli (strain K12) GN=ybjX PE=4 SV=1
D0Z05_23760	18508.5467340864	7143.2561665529	1.3735	1.6507e-06	0.00026138	-//-	96.4426877470356	3686	0.0e+00	ATP-dependent Clp protease ATP-binding subunit ClpA OS=Escherichia coli O157:H7 GN=clpA PE=3 SV=1
D0Z05_23790	2414.98221501742	653.824501204635	1.885	5.3141e-05	0.004465	-//-	90.5956112852665	1514	7.2e-167	Thioredoxin reductase OS=Escherichia coli (strain K12) GN=trxB PE=1 SV=2
D0Z05_24130	633.574132885041	329.539161674599	0.94306	0.0013945	0.045207	-//-	92.1052631578947	733	1.2e-76	Methylglyoxal synthase OS=Enterobacter sp. (strain 638) GN=mgsA PE=3 SV=1
D0Z05_24135	792.609334393799	233.954113669481	1.7604	0.00055623	0.024362	-//-	78.1818181818182	881	1.2e-93	UPF0319 protein Ent638_1476 OS=Enterobacter sp. (strain 638) GN=Ent638_1476 PE=3 SV=1
D0Z05_24705	1775.44430891131	778.927088941326	1.1886	0.0015004	0.047517	-//-	92.8721174004193	2252	2.8e-252	PTS system glucose-specific EIICB component OS=Salmonella typhimurium (strain LT2 / SGSC1412 / ATCC 700720) GN=ptsG PE=3 SV=2
D0Z05_24765	17486.2629189544	4244.37298978831	2.0426	8.4681e-08	2.4902e-05	-//-	76.4705882352941	304	3.9e-27	Multiple stress resistance protein BhsA OS=Escherichia coli O157:H7 GN=bhsA PE=3 SV=1
Novel00003	570.58613446614	210.58129462496	1.4381	1.8703e-06	0.00028518	-//-	34.4827586206897	157	4.3e-10	Small heat shock protein ibp OS=Wigglesworthia glossinidia brevipalpis GN=ibp PE=3 SV=1
Novel00004	926.08844778665	260.181669039464	1.8316	0.00057183	0.024523	-//-	94.4444444444444	890	9.1e-95	Multidrug resistance protein MdtK OS=Enterobacter sp. (strain 638) GN=mdtK PE=3 SV=1
Novel00006	1071.61660245082	212.773900169173	2.3324	0.0005919	0.024866	-//-	--	--	--	--
Novel00008	341.248198291123	116.141228829107	1.5549	0.00099953	0.035783	-//-	81.0810810810811	159	1.1e-10	Holliday junction ATP-dependent DNA helicase RuvB OS=Escherichia fergusonii (strain ATCC 35469 / DSM 13698 / CDC 0568-73) GN=ruvB PE=3 SV=1
Novel00066	810.233489328958	183.50980531687	2.1425	0.00022366	0.012375	-//-	95.7446808510638	746	3.6e-78	Catalase-peroxidase OS=Enterobacter sp. (strain 638) GN=katG PE=3 SV=1
Novel00103	3901.9176051226	581.214833870181	2.747	1.8216e-09	1.166e-06	-//-	98.3606557377049	952	6.1e-102	Alkyl hydroperoxide reductase subunit C OS=Salmonella typhi GN=ahpC PE=3 SV=2
Novel00104	943.161521053339	185.810923503098	2.3437	7.37e-06	0.00084284	-//-	94.6666666666667	732	1.6e-76	Alkyl hydroperoxide reductase subunit F OS=Salmonella typhimurium (strain LT2 / SGSC1412 / ATCC 700720) GN=ahpF PE=1 SV=1
Novel00107	1281.55673464295	359.511453163499	1.8338	4.8669e-05	0.0041743	-//-	97.3684210526316	562	6.7e-57	DNA protection during starvation protein OS=Enterobacter cloacae GN=dps PE=3 SV=1
Novel00109	390.516735507434	44.4821378537276	3.1341	3.5028e-05	0.003135	-//-	58.6206896551724	361	1.7e-33	Inner membrane protein YbjM OS=Escherichia coli O157:H7 GN=ybjM PE=3 SV=1
Novel00113	635.48482859682	204.18302853779	1.638	0.00030008	0.015638	-//-	74.6835443037975	275	8.4e-24	Multiple stress resistance protein BhsA OS=Escherichia coli O157:H7 GN=bhsA PE=3 SV=1
Novel00114	895.586928669187	237.366471422865	1.9157	8.8519e-06	0.00094653	-//-	88.2882882882883	517	1.0e-51	Probable L,D-transpeptidase YcfS OS=Escherichia coli (strain K12) GN=ycfS PE=1 SV=1
Novel00115	448.557694131769	107.152300928863	2.0656	0.00010626	0.0071718	-//-	88.6178861788618	568	1.4e-57	Transcription-repair-coupling factor OS=Escherichia coli (strain K12) GN=mfd PE=1 SV=2
sRNA00097	34.0639724005302	3.79212402094499	3.1672	0.0014077	0.045278	-//-	--	--	--	--
