# Supplementary material for: Integrative transcriptomic and metabolomic analysis to elucidate the effect of gossypol on Enterobacter sp. GD5
Source: PLoS One. 2024 Aug 6;19(8):e0306597. doi: 10.1371/journal.pone.0306597 (PMC11302909; doi:10.1371/journal.pone.0306597)
Supplement: S5 Table — (XLS) [file pone.0306597.s005.xls]

Gene_id	readcount_Gossypol	readcount_Control	log2FoldChange	pval	padj	gene_name	description	swissprot_percentIdentity	swissprot_score	swissprot_eValue	swissprot_description
D0Z05_04715	33.8015618615232	129.808520421858	-1.9412	6.2777e-05	0.0048765	-//-	34.8360655737705	302	1.8e-26	Uncharacterized oxidoreductase MXAN_5909 OS=Myxococcus xanthus (strain DK 1622) GN=MXAN_5909 PE=3 SV=2
D0Z05_04720	43.86727589174	149.970250006905	-1.7735	0.00012657	0.0084045	-//-	40	146	4.0e-08	4-methylaminobutanoate oxidase (methylamine-forming) OS=Arthrobacter nicotinovorans GN=mao PE=1 SV=1
D0Z05_04725	17.665157859296	75.0138885417678	-2.0863	0.00015329	0.0095623	-//-	--	--	--	--
D0Z05_04730	36.6413586820214	189.08370687688	-2.3675	2.8152e-07	6.439e-05	-//-	40.8963585434174	622	2.4e-63	Tuberculostearic acid methyltransferase UfaA1 OS=Mycobacterium tuberculosis (strain ATCC 25618 / H37Rv) GN=ufaA1 PE=1 SV=3
D0Z05_04745	18.560172641476	70.1171856953312	-1.9176	0.0012647	0.042232	-//-	--	--	--	--
D0Z05_06610	99.851593270587	244.594441291271	-1.2925	0.00086604	0.033014	-//-	86.0640301318267	2330	2.8e-261	Bifunctional protein TrpGD OS=Escherichia coli (strain K12) GN=trpGD PE=1 SV=3
D0Z05_08290	47.0716900027184	125.652459761912	-1.4165	0.00092739	0.034501	-//-	87.2131147540984	1306	8.9e-143	Nitrogen assimilation regulatory protein nac OS=Enterobacter aerogenes GN=nac PE=3 SV=1
D0Z05_09940	205.739870119176	429.762398359868	-1.0627	0.0011719	0.04046	-//-	89.7280966767372	3142	0.0e+00	Transketolase 2 OS=Escherichia coli (strain K12) GN=tktB PE=1 SV=1
D0Z05_11260	901.08220529656	2649.29127293234	-1.5559	0.00015027	0.0095179	-//-	61.0583446404342	2333	1.8e-261	Carbamoyltransferase HypF OS=Escherichia coli (strain K12) GN=hypF PE=1 SV=2
D0Z05_11315	958.571131943572	3057.14495952298	-1.6732	0.00040015	0.018936	-//-	63.5879218472469	1798	1.6e-199	Formate hydrogenlyase subunit 3 OS=Escherichia coli (strain K12) GN=hycC PE=3 SV=2
D0Z05_11320	78.3244449995174	241.662064367896	-1.6255	9.5153e-05	0.0065291	-//-	79.5	836	1.9e-88	Formate hydrogenlyase subunit 2 OS=Escherichia coli (strain K12) GN=hycB PE=3 SV=1
D0Z05_12015	94.3151231948184	227.3961703332	-1.2696	0.00085613	0.032941	-//-	60.2230483271376	810	2.8e-85	Uncharacterized oxidoreductase YhxD OS=Bacillus subtilis (strain 168) GN=yhxD PE=3 SV=2
D0Z05_13015	63.8810626271611	170.040480709364	-1.4124	0.00055018	0.024356	-//-	92.5925925925926	2189	5.6e-245	Putrescine aminotransferase OS=Escherichia coli (strain SMS-3-5 / SECEC) GN=patA PE=3 SV=2
D0Z05_13040	176.150741297042	378.034279581064	-1.1017	0.0009137	0.034501	-//-	85.5855855855856	1441	2.2e-158	Autoinducer 2-binding protein LsrB OS=Enterobacter sp. (strain 638) GN=lsrB PE=3 SV=1
D0Z05_13045	34.9521350544439	107.768929122918	-1.6245	0.00053978	0.024355	-//-	69.4704049844237	1055	1.2e-113	Autoinducer 2 import system permease protein LsrD OS=Enterobacter sp. (strain 638) GN=lsrD PE=3 SV=1
D0Z05_13055	35.255856317712	114.447410702589	-1.6987	0.00017763	0.010599	-//-	90.1010101010101	2244	2.5e-251	Autoinducer 2 import ATP-binding protein LsrA OS=Enterobacter sp. (strain 638) GN=lsrA PE=3 SV=1
D0Z05_13180	128.021504106197	373.702083327076	-1.5455	9.5291e-06	0.00098078	-//-	72.960372960373	1531	1.0e-168	UPF0597 protein YhaM OS=Escherichia coli O45:K1 (strain S88 / ExPEC) GN=yhaM PE=3 SV=1
D0Z05_13800	111.190953784353	250.109798325212	-1.1695	0.0013068	0.042718	-//-	58.7866108786611	1436	1.2e-157	Glutarate-semialdehyde dehydrogenase DavD OS=Pseudomonas putida (strain KT2440) GN=davD PE=3 SV=1
D0Z05_14775	182.898063989539	400.996006592885	-1.1325	0.0003968	0.018936	-//-	92.8571428571429	3773	0.0e+00	1,4-alpha-glucan branching enzyme GlgB OS=Enterobacter sp. (strain 638) GN=glgB PE=3 SV=1
D0Z05_15460	225.893113944769	419.867696444647	-0.89429	0.0014589	0.04656	-//-	91.9921875	2485	2.9e-279	Aldehyde dehydrogenase B OS=Escherichia coli (strain K12) GN=aldB PE=1 SV=2
D0Z05_15530	61.4829593033296	176.325232212723	-1.52	0.00027525	0.014911	-//-	83.7209302325581	1101	4.4e-119	Putative L-lactate dehydrogenase operon regulatory protein OS=Escherichia coli (strain K12) GN=lldR PE=2 SV=1
D0Z05_16855	378.523368798655	1177.49888061024	-1.6373	3.3797e-05	0.003092	-//-	48.6842105263158	406	2.1e-38	Uncharacterized protein YbgA OS=Escherichia coli (strain K12) GN=ybgA PE=4 SV=1
D0Z05_20975	83.5235166172092	201.622975737054	-1.2714	0.0011793	0.04046	-//-	37.8205128205128	274	8.1e-23	Diguanylate cyclase DosC OS=Shigella sonnei (strain Ss046) GN=dosC PE=3 SV=1
D0Z05_23125	55.6107796477048	139.531119192672	-1.3272	0.0009478	0.034532	-//-	74.390243902439	1677	1.2e-185	Cardiolipin synthase B OS=Escherichia coli O157:H7 GN=clsB PE=3 SV=1
D0Z05_23155	64.6156666069858	158.577759362385	-1.2952	0.00081135	0.031512	-//-	77.9456193353474	1307	7.4e-143	UPF0194 membrane protein Ent638_1286 OS=Enterobacter sp. (strain 638) GN=Ent638_1286 PE=3 SV=1
D0Z05_23705	85.6416588927851	220.471844743091	-1.3642	0.00043406	0.020307	-//-	90.9090909090909	2699	5.0e-304	Pyruvate dehydrogenase [ubiquinone] OS=Escherichia coli (strain K12) GN=poxB PE=1 SV=1
Novel00040	414.608316921499	998.644176707983	-1.2682	0.00070823	0.028742	-//-	97.7011494252874	444	2.3e-43	PFL-like enzyme TdcE OS=Escherichia coli (strain K12) GN=tdcE PE=1 SV=2
Novel00042	293.617637728844	653.631915773917	-1.1545	0.00062615	0.025779	-//-	85.9154929577465	315	1.7e-28	PFL-like enzyme TdcE OS=Escherichia coli (strain K12) GN=tdcE PE=1 SV=2
